# Supplementary material for: Common and Unique Genetic Background between Attention-Deficit/Hyperactivity Disorder and Excessive Body Weight
Source: Genes (Basel). 2021 Sep 13;12(9):1407. doi: 10.3390/genes12091407 (PMC8464917; doi:10.3390/genes12091407)
Supplement: Supplementary file 1 [file genes-12-01407-s001.zip]

Archive with 2 entries (1 files):
- Supplementary/
- Supplementary/Supplementary.xlsx
