# Supplementary material for: Common and Unique Genetic Background between Attention-Deficit/Hyperactivity Disorder and Excessive Body Weight
Source: Genes (Basel). 2021 Sep 13;12(9):1407. doi: 10.3390/genes12091407 (PMC8464917; doi:10.3390/genes12091407)
Supplement: Supplementary file 1 [file genes-12-01407-s001.zip › Supplementary/Supplementary.xlsx]

## Sheet: Table S1.
Table S2. Information about the studied polymorphisms.
Gene symbol	HGNC ID	rs	Alternative	MAF**	Primer_AlleleX [FAM]	Primer_AlleleY [HEX]	Primer_Common
Gene_ADHD PolySearch
MTR	7468	rs1805087	A>G	G=0.2183	ATGGAAGAATATGAAGATATTAGACAGGA	GGAAGAATATGAAGATATTAGACAGGG	TCTACCACTTACCTTGAGAGACTCATAAT
BHMT	1047	rs3733890	A>G	A=0.2907	CATCAGGTGAGCTTTCAGTT	GCTCATCAGGTGAGCTTTCAGTC	AGTGAAGCTCATGAAGGAGGGCTT
KCNIP1	15521	rs1541665	C>T, G*	T=0.3964	GTGCAGGAGGAGAGAAGAGCG	GTGCAGGAGGAGAGAAGAGCA	CAAGGAGGCTCCCCACGGGTT
ADRA2A	281	rs553668	A>G, T*	A=0.3295	AGGGCTGCCCTTAGCATTTTTCTTT	GGCTGCCCTTAGCATTTTTCTTC	CCTAGCCCTGGCTAATTCCCCTT
ADRA2A	281	rs1800544	G>C	C=0.4565	TCTGCTCCGTCGGCCCG	CTGCTCCGTCGGCCCC	CTGGGAGTTGGCCATGCAGCT
SLC1A3	10941	rs1049522	A>C	C=0.3504	ATTTCATTAGTAGCTAGGTGCACATA	ATTTCATTAGTAGCTAGGTGCACATC	TGTCCTCACAGCTGTGCTAGATGTA
SLC19A1	10937	rs1051266	T>C, G*	C=0.4886	GAAGCAAAGGTAGCACACGAGGT	AAGCAAAGGTAGCACACGAGGC	GACCCCGAGCTCCGGTCCT
MTHFR	7436	rs1801133	G>A	A=0.2454	AAAGCTGCGTGATGATGAAATCGG	GAAAAGCTGCGTGATGATGAAATCGA	CTGACCTGAAGCACTTGAAGGAGAA
MTHFR	7436	rs1801131	T>G	G=0.2494	GGAGGAGCTGACCAGTGAAGA	GGAGGAGCTGACCAGTGAAGC	CCCGAGAGGTAAAGAACGAAGACTT
PIK3CG	8978	rs12667819	G>A	A=0.4293	CTGTAAAGAGTTGTGGGAGCATC	GTCTGTAAAGAGTTGTGGGAGCATT	TTTTTCCCTGCCTCCCTTTTTCATCAATT
SLC6A4 (SERT)	11050	rs6354##	C>G	G=0.2037	GCGACCTTGCTTGCCCTCTG	GCGACCTTGCTTGCCCTCTC	GGCTAAGCCCCTTGTTATTCTGCAA
HTR1B	5287	rs6296	C>G	G=0.3381	AATCCGGATCTCCTGTGTATGTC	AATCCGGATCTCCTGTGTATGTG	GGAGACTCGCACTTTGACTTGGTT
DRD5	3026	rs6283***	C>T	C=0.3910	CCTTTCTGCAGTGGACACCCC	CCTTTCTGCAGTGGACACCCT	AAGCCGGCCGGAGGGCCTT
DRD5	3026	rs113828117#	G>A	A=0.0003	TTCTGCAGTGGACACCCCA	CTTTCTGCAGTGGACACCCCG	AAGCCGGCCGGAGGGCCTT
AGO1	3262	rs595961	A>G	A=0.4537	GACTCTACTGAGGCTCACCTA	GACTCTACTGAGGCTCACCTG	CAATGGCCCGGTTCTGGGGATA
HTR2C	5295	rs518147	C>G, A*	C=0.3304	AGGCGCTCTGGTGCTTGCG	AGGCGCTCTGGTGCTTGCC	AAGATCGGTGCATCTGAGGAAGGAA
HTR2C	5295	rs3813929	C>T, G*	T=0.1348	GGCTCCTCCCCTCATCCC	CTTGGCTCCTCCCCTCATCCT	GGGTGAATCTGCACCACGCTCTT
FHIT	3701	rs3772475***	C>T	T=0.2163	TGGGATGCAAAAACCTGCAC	ATGCTTGGGATGCAAAAACCTGCAT	CCGGTTAAACCCTGATTGAATGTAGAAAT
DRD2	3023	rs1124491	G>A	A=0.2033	AAGGTCATTCACTCTTGAGCAGCA	GGTCATTCACTCTTGAGCAGCG	GGGACCTGGATAGACCGGAGTT
IPO11-HTR1A	20628/5286	rs10042956	C>T	T=0.0164	CCTGTAATCCCAGCACTTCG	ACTCCTGTAATCCCAGCACTTCA	GCCCAAGCTAGTCTTGATCTCCTAA
Gene_ADHD&obesity Gene Prospector
SLC6A2 (NET)	11048	rs5569	G>A, C*	A=0.2334	GGAAGTCATCTGCCAGGCCC	GGAAGTCATCTGCCAGGCCT	TGGGAGGCATGGAGGCTGTCAT
SLC6A3 (DAT)	11049	rs463379	G>C	C=0.2098	GACGGGAAACACTGGATCTGC	GACGGGAAACACTGGATCTGG	GAGGAGAGGACGTTTGCGCGAT
DRD4	3025	rs1800955	T>C, G*	C=0.4058	GAGCGGGCGTGGAGGGC	GGAGCGGGCGTGGAGGGT	CGCGGACTCGCCTCGACCT
SLC6A4 (SERT)	11050	rs25531#	T>C	C=0.1376	ATCCCCCCTGCACCCCCA	CCCCCCTGCACCCCCG	GGGGGCTGCAGGGGGGAT
DBH	2689	rs2519152	T>C	C=0.2979	GAGGAGTGAGMCCCTCGG	GTGAGGAGTGAGMCCCTCGA	CCTCATCYGCTGTCCATCTTCCAT
SNAP25	11132	rs1051312	T>C	C=0.1256	GGCTCTAACTCCTTGAGGTCC	GTGGCTCTAACTCCTTGAGGTCT	GCAAATGCCACCGAGGAGAGAAAAT
BDNF	1033	rs6265	C>T	T=0.2013	CATTGGCTGACACTTTCGAACACA	GGCTGACACTTTCGAACACG	GGTCCTCATCCAACAGCTCTTCTAT
GWAS_ADHD PMID: 32279069
RSPH3	21054	rs183882582	T>A	A=0.0064	CATCATCCCAATTTTATGGAATTACAAACAA	CATCATCCCAATTTTATGGAATTACAAACAT	TATCACTTATAACATTGCCTTTCAGTCTTT
CADPS2	16018	rs3958046#	G>T	T=0.3928	CGCCCTAAGCGCTTGTGCG	GTCGCCCTAAGCGCTTGTGCT	GGTGGCCCCAGCTGCGGAA
PCDH7	8659	rs200721207 has merged into rs60050175#	delA / dupA / dupAA	dupA=0.4517
ARL14	22974	rs1920644	C>T	T=0.4964	AAAAGACAAATATTTAAAGTGATCAATATCCC	AAAAGACAAATATTTAAAGTGATCAATATCCT	GCATAACAGATGTACATAGTTTGAGGGTA
Gene_Obesity PolySearch						Context Sequence [VIC/FAM]
FTO	24678	rs9939609	T>A	A=0.3401	C__30090620_10	GGTTCCTTGCGACTGCTGTGAATTT[A/T]GTGATGCACTTGGATAGTCTCTGTT
MC4R	6932	rs17782313	T>C	C=0.2400	C__32667060_10	GTTTAAAGCAGGAGAGATTGTATCC[C/T]GATGGAAATGACAAGAAAAGCTTCA
COMT	2228	rs4680	G>A	A=0.3692	C__25746809_50	CCAGCGGATGGTGGATTTCGCTGGC[A/G]TGAAGGACAAGGTGTGCATGCCTGA
SLC6A4 (SERT)	11050	rs6354	C>G	G=0.2037	C___1841706_20	GGCTAAGCCCCTTGTTATTCTGCAA[G/T]AGAGGGCAAGCAAGGTCGCCTTGCC
#failure to design multiplex and no TaqMan probe
##genotyping error
###failure to design primers
*allele not identified in studied population.
**1000 GENOMES Europe population based on GRCh38.p12 version.
***variant not polymorphic in studied population.
rs - dbSNP Reference number
MAF - Minor allele frequency
HGNC -HUGO Gene Nomenclature Committee

## Sheet: Table S2.
Table S3. The list of genes with full names analyzed in SNP asscociation and WES variant.
Gene symbol	HGNC ID	The full gene name approved by the HGNC
ADRA2A	281	adrenoceptor alpha 2A
AGO1	3262	argonaute RISC component 1
AMN	14604	amnion associated transmembrane protein
ANKRD11	21316	ankyrin repeat domain 11
ARL14	22974	ADP ribosylation factor like GTPase 14
BC125159/KRT8P12	28057	keratin 8 pseudogene 12
BDNF	1033	brain derived neurotrophic factor
BHMT	1047	betaine--homocysteine S-methyltransferase
C2orf82/SNORC	33763	secondary ossification center associated regulator of chondrocyte maturation
CADPS2	16018	calcium dependent secretion activator 2
COMT	2228	catechol-O-methyltransferase
DBH	2689	dopamine beta-hydroxylase
DRD2	3023	dopamine receptor D2
DRD4	3025	dopamine receptor D4
DRD5	3026	dopamine receptor D5
DUSP6	3072	dual specificity phosphatase 6
DYNC1H1	2961	dynein cytoplasmic 1 heavy chain 1
FBXL17	13615	F-box and leucine rich repeat protein 17
FEZF1	22788	FEZ family zinc finger 1
FHIT	3701	fragile histidine triad diadenosine triphosphatase
FTO	24678	FTO alpha-ketoglutarate dependent dioxygenase
GAD1	4092	glutamate decarboxylase 1
GIGYF2	11960	GRB10 interacting GYF protein 2
GLUL	4341	glutamate-ammonia ligase
HSPA12A	19022	heat shock protein family A (Hsp70) member 12A
HTR1B	5287	5-hydroxytryptamine receptor 1B
HTR2C	5295	5-hydroxytryptamine receptor 2C
IPO11-HTR1A	20628/5286	importin 11-5-hydroxytryptamine receptor 1A
KCNIP1	15521	potassium voltage-gated channel interacting protein 1
KDM4A	22978	lysine demethylase 4A
KPNA4	6397	karyopherin subunit alpha 4
MAGEL2	6814	The full gene name approved by the HGNC
MAP1A	6835	microtubule associated protein 1A
MC4R	6932	melanocortin 4 receptor
MTHFR	7436	methylenetetrahydrofolate reductase
MTR	7468	5-methyltetrahydrofolate-homocysteine methyltransferase
PCDH7	8659	protocadherin 7
PIK3CG	8978	phosphatidylinositol-4,5-bisphosphate 3-kinase catalytic subunit gamma
RAI1	9834	retinoic acid induced 1
RAP1GAP2	29176	RAP1 GTPase activating protein 2
RSPH3	21054	radial spoke head 3
SCN2A	10588	sodium voltage-gated channel alpha subunit 2
SEMA6D	16770	semaphorin 6D
SLC19A1	10937	solute carrier family 19 member 1
SLC1A3	10941	solute carrier family 1 member 3
SLC2A14	18301	solute carrier family 2 member 14
SLC6A2 (NET)	11048	solute carrier family 6 member 2
SLC6A3 (DAT)	11049	solute carrier family 6 member 3
SLC6A4 (SERT)	11050	solute carrier family 6 member 4
SNAP25	11132	synaptosome associated protein 25
SPTBN1	11275	spectrin beta, non-erythrocytic 1
ST3GAL3	10866	ST3 beta-galactoside alpha-2,3-sialyltransferase 3
STAT5B	11367	signal transducer and activator of transcription 5B
TNRC6C	29318	trinucleotide repeat containing adaptor 6C
ZEB2	14881	zinc finger E-box binding homeobox 2
ZNF536	29025	zinc finger protein 536
*added to WES variant analysis on the basis: (PMID: 32279069, PMID: 31768057)

## Sheet: Table S3.
Table S4. A unique collection of variants based on the Locus Reference Genomic (LRG).
ID	CHROM	POS	REF	ALT	AC	AN	cases_HET	cases_HOM_ALT	controls_HET	controls_HOM_ALT	VARIANT_CLASS	SYMBOL	SYMBOL_SOURCE	HGNC_ID	Gene	Feature	SOURCE	Feature_type	Consequence	cDNA_position	CDS_position	Protein_position	Amino_acids	Codons	Existing_variation	IMPACT	DISTANCE	STRAND	FLAGS	BIOTYPE	CANONICAL	CCDS	REFSEQ_MATCH	EXON	INTRON	HGVSg	HGVSc	HGVSp	HGVS_OFFSET	EUR_AF	gnomAD_AF	gnomAD_AFR_AF	gnomAD_AMR_AF	gnomAD_ASJ_AF	gnomAD_EAS_AF	gnomAD_FIN_AF	gnomAD_NFE_AF	gnomAD_OTH_AF	gnomAD_SAS_AF
1801	chr1	11784157	A	T	43	200	16	3	13	4	SNV	MTHFR	EntrezGene	HGNC:7436	4524	NM_005957.5	RefSeq	Transcript	downstream_gene_variant	-	-	-	-	-	rs12135232	MODIFIER	1566	-1	-	protein_coding	-	-	-	-	-	chr1:g.11784157A>T	-	-	-	0.1869	0.1506	0.02762	0.09017	0.2509	0.1012	0.1761	0.1739	0.1633	0.2445
1802	chr1	11784273	C	T	117	200	28	17	25	15	SNV	MTHFR	EntrezGene	HGNC:7436	4524	NM_005957.5	RefSeq	Transcript	downstream_gene_variant	-	-	-	-	-	rs10864543,COSV57172675	MODIFIER	1450	-1	-	protein_coding	-	-	-	-	-	chr1:g.11784273C>T	-	-	-	0.6173	0.5998	0.1773	0.756	0.5861	0.7706	0.6538	0.5981	0.6065	0.4426
1803	chr1	11784367	G	A	1	200	1	0	0	0	SNV	MTHFR	EntrezGene	HGNC:7436	4524	NM_005957.5	RefSeq	Transcript	downstream_gene_variant	-	-	-	-	-	rs7523653	MODIFIER	1356	-1	-	protein_coding	-	-	-	-	-	chr1:g.11784367G>A	-	-	-	0.002	0.007452	0.111	0.005989	0.01366	0.0006515	0	0.0007269	0.006359	0.0004001
1804	chr1	11784397	A	C	14	200	6	0	6	1	SNV	MTHFR	EntrezGene	HGNC:7436	4524	NM_005957.5	RefSeq	Transcript	downstream_gene_variant	-	-	-	-	-	rs41275464,COSV99060079	MODIFIER	1326	-1	-	protein_coding	-	-	-	-	-	chr1:g.11784397A>C	-	-	-	0.0726	0.07017	0.07415	0.04684	0.06029	0.006434	0.04806	0.08773	0.07998	0.1002
1805	chr1	11784463	C	T	3	200	0	1	1	0	SNV	MTHFR	EntrezGene	HGNC:7436	4524	NM_005957.5	RefSeq	Transcript	downstream_gene_variant	-	-	-	-	-	rs41275466	MODIFIER	1260	-1	-	protein_coding	-	-	-	-	-	chr1:g.11784463C>T	-	-	-	0.0358	0.01738	0.004017	0.0132	0.01032	0	0.02551	0.02639	0.02352	0.009671
1806	chr1	11785110	TTTA	T	19	200	10	0	9	0	deletion	MTHFR	EntrezGene	HGNC:7436	4524	NM_005957.5	RefSeq	Transcript	downstream_gene_variant	-	-	-	-	-	rs55820567	MODIFIER	610	-1	-	protein_coding	-	-	-	-	-	chr1:g.11785112_11785114del	-	-	-	0.1024	0.1013	0.08904	0.06285	0.03485	0.1178	0.1169	0.09916	0.09171	0.1669
1807	chr1	11785112	T	G	119	200	20	18	18	15	SNV	MTHFR	EntrezGene	HGNC:7436	4524	NM_005957.5	RefSeq	Transcript	downstream_gene_variant	-	-	-	-	-	rs11586659	MODIFIER	611	-1	-	protein_coding	-	-	-	-	-	chr1:g.11785112T>G	-	-	-	0.7117	0.625	0.3964	0.7761	0.6399	0.7728	0.663	0.6143	0.6272	0.4606
1808	chr1	11785165	T	C	19	200	10	0	9	0	SNV	MTHFR	EntrezGene	HGNC:7436	4524	NM_005957.5	RefSeq	Transcript	downstream_gene_variant	-	-	-	-	-	rs55867221	MODIFIER	558	-1	-	protein_coding	-	-	-	-	-	chr1:g.11785165T>C	-	-	-	0.1024	0.1035	0.09846	0.06364	0.03647	0.1189	0.1191	0.1003	0.09195	0.1713
1809	chr1	11785187	T	C	5	200	4	0	1	0	SNV	MTHFR	EntrezGene	HGNC:7436	4524	NM_005957.5	RefSeq	Transcript	downstream_gene_variant	-	-	-	-	-	rs188903818	MODIFIER	536	-1	-	protein_coding	-	-	-	-	-	chr1:g.11785187T>C	-	-	-	0.004	0.006	0.001973	0.002734	0.0009602	9.4e-05	0.003862	0.01067	0.004545	0.005251
1810	chr1	11785318	C	T	1	200	1	0	0	0	SNV	MTHFR	EntrezGene	HGNC:7436	4524	NM_005957.5	RefSeq	Transcript	downstream_gene_variant	-	-	-	-	-	rs74053317	MODIFIER	405	-1	-	protein_coding	-	-	-	-	-	chr1:g.11785318C>T	-	-	-	0.002	0.007657	0.1024	0.005527	0.01413	0.0006954	0	0.0005923	0.006692	0.0004827
1811	chr1	11787379	T	C	15	200	6	0	7	1	SNV	MTHFR	EntrezGene	HGNC:7436	4524	NM_005957.5	RefSeq	Transcript	3_prime_UTR_variant	5362/7018	-	-	-	-	rs2184226,COSV57174939	MODIFIER	-	-1	-	protein_coding	-	-	-	12/12	-	chr1:g.11787379T>C	NM_005957.5:c.*3301A>G	-	-	0.0706	0.06489	0.07773	0.04575	0.05875	0.0004031	0.03806	0.07956	0.07545	0.09497
1812	chr1	11787392	G	A	8	200	6	0	2	0	SNV	MTHFR	EntrezGene	HGNC:7436	4524	NM_005957.5	RefSeq	Transcript	3_prime_UTR_variant	5349/7018	-	-	-	-	rs3737967,COSV57172141	MODIFIER	-	-1	-	protein_coding	-	-	-	12/12	-	chr1:g.11787392G>A	NM_005957.5:c.*3288C>T	-	-	0.0338	0.057	0.02754	0.04209	0.01698	0.1188	0.01614	0.04569	0.05049	0.1259
1813	chr1	11787537	A	G	1	200	0	0	1	0	SNV	MTHFR	EntrezGene	HGNC:7436	4524	NM_005957.5	RefSeq	Transcript	3_prime_UTR_variant	5204/7018	-	-	-	-	rs539477910	MODIFIER	-	-1	-	protein_coding	-	-	-	12/12	-	chr1:g.11787537A>G	NM_005957.5:c.*3143T>C	-	-	0	0.0001968	0.0001536	9.337e-05	0	0	0.0001029	0.0003657	0.0008269	0
1814	chr1	11787845	C	A	19	200	10	0	9	0	SNV	MTHFR	EntrezGene	HGNC:7436	4524	NM_005957.5	RefSeq	Transcript	3_prime_UTR_variant	4896/7018	-	-	-	-	rs1537515	MODIFIER	-	-1	-	protein_coding	-	-	-	12/12	-	chr1:g.11787845C>A	NM_005957.5:c.*2835G>T	-	-	0.1024	0.1028	0.0711	0.06609	0.0363	0.1195	0.1157	0.1003	0.09114	0.1826
1815	chr1	11787879	G	A	1	200	1	0	0	0	SNV	MTHFR	EntrezGene	HGNC:7436	4524	NM_005957.5	RefSeq	Transcript	3_prime_UTR_variant	4862/7018	-	-	-	-	rs116013353	MODIFIER	-	-1	-	protein_coding	-	-	-	12/12	-	chr1:g.11787879G>A	NM_005957.5:c.*2801C>T	-	-	0.003	0.000367	0	7.392e-05	0	0	7.261e-05	0.0008714	0.000361	0
1816	chr1	11787997	T	C	1	200	1	0	0	0	SNV	MTHFR	EntrezGene	HGNC:7436	4524	NM_005957.5	RefSeq	Transcript	3_prime_UTR_variant	4744/7018	-	-	-	-	rs34733339	MODIFIER	-	-1	-	protein_coding	-	-	-	12/12	-	chr1:g.11787997T>C	NM_005957.5:c.*2683A>G	-	-	0.002	0.00701	0.104	0.005847	0.01422	0.0007526	0	0.0007184	0.006786	0.0004142
1817	chr1	11788011	G	C	19	200	10	0	9	0	SNV	MTHFR	EntrezGene	HGNC:7436	4524	NM_005957.5	RefSeq	Transcript	3_prime_UTR_variant	4730/7018	-	-	-	-	rs1537514,COSV57171901	MODIFIER	-	-1	-	protein_coding	-	-	-	12/12	-	chr1:g.11788011G>C	NM_005957.5:c.*2669C>G	-	-	0.1024	0.1046	0.09284	0.0631	0.03686	0.1201	0.1178	0.101	0.09341	0.1723
1818	chr1	11788023	G	A	1	200	0	0	1	0	SNV	MTHFR	EntrezGene	HGNC:7436	4524	NM_005957.5	RefSeq	Transcript	3_prime_UTR_variant	4718/7018	-	-	-	-	rs371188005,COSV57172189	MODIFIER	-	-1	-	protein_coding	-	-	-	12/12	-	chr1:g.11788023G>A	NM_005957.5:c.*2657C>T	-	-	0.001	0.001251	0.0004467	0.0002938	0.001993	0	0.001748	0.001844	0.001181	0.0009964
1819	chr1	11788082	G	A	43	200	16	2	15	4	SNV	MTHFR	EntrezGene	HGNC:7436	4524	NM_005957.5	RefSeq	Transcript	3_prime_UTR_variant	4659/7018	-	-	-	-	rs11559040	MODIFIER	-	-1	-	protein_coding	-	-	-	12/12	-	chr1:g.11788082G>A	NM_005957.5:c.*2598C>T	-	-	0.1859	0.1685	0.03524	0.08502	0.2373	0.1026	0.1796	0.1856	0.1744	0.2669
1820	chr1	11788164	G	T	1	200	1	0	0	0	SNV	MTHFR	EntrezGene	HGNC:7436	4524	NM_005957.5	RefSeq	Transcript	3_prime_UTR_variant	4577/7018	-	-	-	-	-	MODIFIER	-	-1	-	protein_coding	-	-	-	12/12	-	chr1:g.11788164G>T	NM_005957.5:c.*2516C>A	-	-	0	0	0	0	0	0	0	0	0	0
1821	chr1	11789390	A	G	200	200	0	52	0	48	SNV	MTHFR	EntrezGene	HGNC:7436	4524	NM_005957.5	RefSeq	Transcript	3_prime_UTR_variant	3351/7018	-	-	-	-	rs868014,COSV57171235	MODIFIER	-	-1	-	protein_coding	-	-	-	12/12	-	chr1:g.11789390A>G	NM_005957.5:c.*1290T>C	-	-	1	0.9874	0.7812	0.9875	1	1	1	0.999	0.9914	0.9997
1822	chr1	11790839	C	T	1	200	0	0	1	0	SNV	MTHFR	EntrezGene	HGNC:7436	4524	NM_005957.5	RefSeq	Transcript	synonymous_variant	1902/7018	1812/1971	604/656	P	ccG/ccA	rs1407988165,COSV57174572	LOW	-	-1	-	protein_coding	-	-	-	12/12	-	chr1:g.11790839C>T	NM_005957.5:c.1812G>A	NP_005948.3:p.Pro604=	-	0	3.977e-06	0	0	0	0	0	8.791e-06	0	0
1823	chr1	11790870	C	T	8	200	6	0	2	0	SNV	MTHFR	EntrezGene	HGNC:7436	4524	NM_005957.5	RefSeq	Transcript	missense_variant	1871/7018	1781/1971	594/656	R/Q	cGg/cAg	rs2274976,CM056008,COSV57171488	MODERATE	-	-1	-	protein_coding	-	-	-	12/12	-	chr1:g.11790870C>T	NM_005957.5:c.1781G>A	NP_005948.3:p.Arg594Gln	-	0.0338	0.05552	0.02823	0.04344	0.01689	0.117	0.0158	0.04422	0.0492	0.1307
1824	chr1	11791240	G	A	1	200	1	0	0	0	SNV	MTHFR	EntrezGene	HGNC:7436	4524	NM_005957.5	RefSeq	Transcript	synonymous_variant	1809/7018	1719/1971	573/656	T	acC/acT	rs149585376,COSV57172380	LOW	-	-1	-	protein_coding	-	-	-	11/12	-	chr1:g.11791240G>A	NM_005957.5:c.1719C>T	NP_005948.3:p.Thr573=	-	0	0.0002744	0.0004307	0.001157	0	0	0.0001848	0.0001319	0.0003257	3.266e-05
1825	chr1	11792243	C	T	59	200	25	2	22	4	SNV	MTHFR	EntrezGene	HGNC:7436	4524	NM_005957.5	RefSeq	Transcript	intron_variant	-	-	-	-	-	rs1476413,COSV57171175	MODIFIER	-	-1	-	protein_coding	-	-	-	-	10/11	chr1:g.11792243C>T	NM_005957.5:c.1632+35G>A	-	-	0.2803	0.2614	0.1509	0.1389	0.2497	0.2267	0.2893	0.2731	0.2583	0.4203
1826	chr1	11794028	T	A	1	200	1	0	0	0	SNV	MTHFR	EntrezGene	HGNC:7436	4524	NM_005957.5	RefSeq	Transcript	missense_variant	1499/7018	1409/1971	470/656	E/V	gAg/gTg	rs142617551	MODERATE	-	-1	-	protein_coding	-	-	-	9/12	-	chr1:g.11794028T>A	NM_005957.5:c.1409A>T	NP_005948.3:p.Glu470Val	-	0.002	0.001561	0.0004922	0.0006652	9.942e-05	0	0.003775	0.002412	0.0008165	0
1827	chr1	11794029	C	G	1	200	1	0	0	0	SNV	MTHFR	EntrezGene	HGNC:7436	4524	NM_005957.5	RefSeq	Transcript	missense_variant	1498/7018	1408/1971	470/656	E/Q	Gag/Cag	rs139645527,CM016158	MODERATE	-	-1	-	protein_coding	-	-	-	9/12	-	chr1:g.11794029C>G	NM_005957.5:c.1408G>C	NP_005948.3:p.Glu470Gln	-	0.002	0.001562	0.0004924	0.0006652	9.94e-05	0	0.003779	0.002412	0.0008159	0
1828	chr1	11794399	C	CAAA	1	200	1	0	0	0	insertion	MTHFR	EntrezGene	HGNC:7436	4524	NM_005957.5	RefSeq	Transcript	inframe_insertion	1395-1396/7018	1305-1306/1971	435-436/656	-/F	-/TTT	-	MODERATE	-	-1	-	protein_coding	-	-	-	8/12	-	chr1:g.11794399_11794400insAAA	NM_005957.5:c.1305_1306insTTT	NP_005948.3:p.Phe435dup	-	0	0	0	0	0	0	0	0	0	0
1829	chr1	11794400	G	A	199	200	1	51	0	48	SNV	MTHFR	EntrezGene	HGNC:7436	4524	NM_005957.5	RefSeq	Transcript	synonymous_variant	1395/7018	1305/1971	435/656	F	ttC/ttT	rs4846051,CM044675	LOW	-	-1	-	protein_coding	-	-	-	8/12	-	chr1:g.11794400G>A	NM_005957.5:c.1305C>T	NP_005948.3:p.Phe435=	-	0.997	0.9748	0.678	0.9819	0.9852	0.9991	1	0.9983	0.9839	0.9993
1830	chr1	11794419	T	G	70	200	27	4	23	6	SNV	MTHFR	EntrezGene	HGNC:7436	4524	NM_005957.5	RefSeq	Transcript	missense_variant	1376/7018	1286/1971	429/656	E/A	gAa/gCa	rs1801131,CM981315,COSV57171183	MODERATE	-	-1	-	protein_coding	-	-	-	8/12	-	chr1:g.11794419T>G	NM_005957.5:c.1286A>C	NP_005948.3:p.Glu429Ala	-	0.3131	0.289	0.1582	0.1594	0.2941	0.2198	0.3194	0.3186	0.2963	0.4116
1831	chr1	11794698	G	A	112	200	30	15	24	14	SNV	MTHFR	EntrezGene	HGNC:7436	4524	NM_005957.5	RefSeq	Transcript	intron_variant	-	-	-	-	-	rs1994798,COSV64877997	MODIFIER	-	-1	-	protein_coding	-	-	-	-	7/11	chr1:g.11794698G>A	NM_005957.5:c.1166+31C>T	-	-	0.5964	0.6074	0.4333	0.7727	0.6097	0.7596	0.6449	0.5879	0.602	0.4685
1832	chr1	11794839	G	A	19	200	10	0	9	0	SNV	MTHFR	EntrezGene	HGNC:7436	4524	NM_005957.5	RefSeq	Transcript	synonymous_variant	1146/7018	1056/1971	352/656	S	agC/agT	rs2066462,COSV64876888	LOW	-	-1	-	protein_coding	-	-	-	7/12	-	chr1:g.11794839G>A	NM_005957.5:c.1056C>T	NP_005948.3:p.Ser352=	-	0.1024	0.09867	0.08037	0.06361	0.03211	0.1178	0.118	0.09935	0.08932	0.144
1833	chr1	11796321	G	A	60	200	21	5	23	3	SNV	MTHFR	EntrezGene	HGNC:7436	4524	NM_005957.5	RefSeq	Transcript	missense_variant	755/7018	665/1971	222/656	A/V	gCc/gTc	rs1801133,CM950819,COSV64876755	MODERATE	-	-1	-	protein_coding	-	-	-	5/12	-	chr1:g.11796321G>A	NM_005957.5:c.665C>T	NP_005948.3:p.Ala222Val	-	0.3648	0.3149	0.1076	0.5027	0.4569	0.2905	0.2307	0.3396	0.3297	0.1451
1834	chr1	11803000	G	A	19	200	10	0	9	0	SNV	MTHFR	EntrezGene	HGNC:7436	4524	NM_005957.5	RefSeq	Transcript	synonymous_variant	207/7018	117/1971	39/656	P	ccC/ccT	rs2066470,COSV56738175	LOW	-	-1	-	protein_coding	-	-	-	2/12	-	chr1:g.11803000G>A	NM_005957.5:c.117C>T	NP_005948.3:p.Pro39=	-	0.0984	0.09759	0.07516	0.06219	0.03386	0.1218	0.1162	0.09769	0.08689	0.1446
4571	chr1	35894068	A	G	6	200	3	0	3	0	SNV	AGO1	EntrezGene	HGNC:3262	26523	NM_012199.5	RefSeq	Transcript	synonymous_variant	894/13712	681/2574	227/857	P	ccA/ccG	rs2296470	LOW	-	1	-	protein_coding	-	-	-	6/19	-	chr1:g.35894068A>G	NM_012199.5:c.681A>G	NP_036331.1:p.Pro227=	-	0.0129	0.1565	0.3537	0.3706	0.02281	0.718	0.07906	0.01063	0.09381	0.0805
4572	chr1	35902179	A	G	31	200	12	1	15	1	SNV	AGO1	EntrezGene	HGNC:3262	26523	NM_012199.5	RefSeq	Transcript	intron_variant	-	-	-	-	-	rs595961,COSV64596144	MODIFIER	-	1	-	protein_coding	-	-	-	-	10/18	chr1:g.35902179A>G	NM_012199.5:c.1264-25A>G	-	-	0.1412	0.304	0.7808	0.4587	0.2172	0.8224	0.1844	0.137	0.2341	0.2998
4573	chr1	35917555	G	GTA	2	200	1	0	1	0	insertion	AGO1	EntrezGene	HGNC:3262	26523	NM_012199.5	RefSeq	Transcript	intron_variant	-	-	-	-	-	rs573727096	MODIFIER	-	1	-	protein_coding	-	-	-	-	15/18	chr1:g.35917557_35917558dup	NM_012199.5:c.2029-36_2029-35dup	-	3	0	0.0003665	0	0	0.0001025	0	0.001496	0.0004998	0.0003306	0
4574	chr1	35918427	G	T	1	200	0	0	1	0	SNV	AGO1	EntrezGene	HGNC:3262	26523	NM_012199.5	RefSeq	Transcript	splice_region_variant,intron_variant	-	-	-	-	-	rs61751004	LOW	-	1	-	protein_coding	-	-	-	-	17/18	chr1:g.35918427G>T	NM_012199.5:c.2265+4G>T	-	-	0.0229	0.01734	0.005721	0.009743	0.03075	0	0.01414	0.0278	0.01727	0.001502
5358	chr1	43653223	C	A	1	200	1	0	0	0	SNV	KDM4A	EntrezGene	HGNC:22978	9682	NM_014663.3	RefSeq	Transcript	synonymous_variant	191/4486	48/3195	16/1064	T	acC/acA	rs113523308	LOW	-	1	-	protein_coding	YES	-	-	2/22	-	chr1:g.43653223C>A	NM_014663.3:c.48C>A	NP_055478.2:p.Thr16=	-	0	0.0007402	0.009721	0.0007244	0	0	0	1.759e-05	0.0001632	0
5359	chr1	43669216	T	C	1	200	1	0	0	0	SNV	KDM4A	EntrezGene	HGNC:22978	9682	NM_014663.3	RefSeq	Transcript	missense_variant	1423/4486	1280/3195	427/1064	M/T	aTg/aCg	rs143990622,COSV64959181	MODERATE	-	1	-	protein_coding	YES	-	-	10/22	-	chr1:g.43669216T>C	NM_014663.3:c.1280T>C	NP_055478.2:p.Met427Thr	-	0.007	0.006191	0.001538	0.001301	0.002282	0	0.01455	0.008386	0.007331	0.004899
5360	chr1	43671586	C	A	151	200	16	33	19	25	SNV	KDM4A	EntrezGene	HGNC:22978	9682	NM_014663.3	RefSeq	Transcript	missense_variant	1588/4486	1445/3195	482/1064	A/E	gCa/gAa	rs586339,COSV64959047	MODERATE	-	1	-	protein_coding	YES	-	-	11/22	-	chr1:g.43671586C>A	NM_014663.3:c.1445C>A	NP_055478.2:p.Ala482Glu	-	0.7028	0.7001	0.9277	0.5171	0.6595	0.8174	0.7422	0.7331	0.6896	0.5705
5361	chr1	43671757	C	T	1	200	0	0	1	0	SNV	KDM4A	EntrezGene	HGNC:22978	9682	NM_014663.3	RefSeq	Transcript	missense_variant	1759/4486	1616/3195	539/1064	T/M	aCg/aTg	rs192175863	MODERATE	-	1	-	protein_coding	YES	-	-	11/22	-	chr1:g.43671757C>T	NM_014663.3:c.1616C>T	NP_055478.2:p.Thr539Met	-	0.001	0.0001035	6.152e-05	2.899e-05	0	5.438e-05	9.241e-05	0.0001671	0.0003271	0
5362	chr1	43691509	C	A	1	200	1	0	0	0	SNV	KDM4A	EntrezGene	HGNC:22978	9682	NM_014663.3	RefSeq	Transcript	synonymous_variant	2399/4486	2256/3195	752/1064	V	gtC/gtA	rs141609782	LOW	-	1	-	protein_coding	YES	-	-	15/22	-	chr1:g.43691509C>A	NM_014663.3:c.2256C>A	NP_055478.2:p.Val752=	-	0	7.955e-06	0	2.891e-05	0	0	0	8.793e-06	0	0
5363	chr1	43694044	A	G	2	200	1	0	1	0	SNV	KDM4A	EntrezGene	HGNC:22978	9682	NM_014663.3	RefSeq	Transcript	missense_variant	2569/4486	2426/3195	809/1064	N/S	aAc/aGc	rs202244306,COSV64960498	MODERATE	-	1	-	protein_coding	YES	-	-	17/22	-	chr1:g.43694044A>G	NM_014663.3:c.2426A>G	NP_055478.2:p.Asn809Ser	-	0	9.544e-05	0	0.0001156	0	0	9.239e-05	0.0001582	0	0
5364	chr1	43694117	ACT	A	1	200	1	0	0	0	deletion	KDM4A	EntrezGene	HGNC:22978	9682	NM_014663.3	RefSeq	Transcript	intron_variant	-	-	-	-	-	rs533599784	MODIFIER	-	1	-	protein_coding	YES	-	-	-	17/21	chr1:g.43694120_43694121del	NM_014663.3:c.2484+18_2484+19del	-	2	0	0.002055	0.0004369	0.0001173	0	0	0.0006053	0.00429	0.001156	0
5365	chr1	43694795	T	C	1	200	1	0	0	0	SNV	KDM4A	EntrezGene	HGNC:22978	9682	NM_014663.3	RefSeq	Transcript	synonymous_variant	2714/4486	2571/3195	857/1064	H	caT/caC	rs61751199	LOW	-	1	-	protein_coding	YES	-	-	18/22	-	chr1:g.43694795T>C	NM_014663.3:c.2571T>C	NP_055478.2:p.His857=	-	0.001	0.001945	6.152e-05	0	0	0	0.01839	0.0006684	0.00228	0
5366	chr1	43703746	G	A	1	200	1	0	0	0	SNV	ST3GAL3	EntrezGene	HGNC:10866	6487	NM_006279.5	RefSeq	Transcript	upstream_gene_variant	-	-	-	-	-	rs75989068	MODIFIER	3790	1	-	protein_coding	-	-	-	-	-	chr1:g.43703746G>A	-	-	-	0	0.005899	0.08084	0.003589	0	0	0	0.0002377	0.002121	0.0001307
5366	chr1	43703746	G	A	1	200	1	0	0	0	SNV	KDM4A	EntrezGene	HGNC:22978	9682	NM_014663.3	RefSeq	Transcript	intron_variant	-	-	-	-	-	rs75989068	MODIFIER	-	1	-	protein_coding	YES	-	-	-	20/21	chr1:g.43703746G>A	NM_014663.3:c.2961+10G>A	-	-	0	0.005899	0.08084	0.003589	0	0	0	0.0002377	0.002121	0.0001307
5367	chr1	43792128	G	A	1	200	0	0	1	0	SNV	ST3GAL3	EntrezGene	HGNC:10866	6487	NM_006279.5	RefSeq	Transcript	missense_variant	333/2254	145/1128	49/375	A/T	Gct/Act	rs756909492	MODERATE	-	1	-	protein_coding	-	-	-	3/12	-	chr1:g.43792128G>A	NM_006279.5:c.145G>A	NP_006270.1:p.Ala49Thr	-	0	2.386e-05	0	0	0	5.437e-05	0	4.396e-05	0	0
5368	chr1	43792175	C	A	1	200	0	0	1	0	SNV	ST3GAL3	EntrezGene	HGNC:10866	6487	NM_006279.5	RefSeq	Transcript	intron_variant	-	-	-	-	-	rs201960656	MODIFIER	-	1	-	protein_coding	-	-	-	-	3/11	chr1:g.43792175C>A	NM_006279.5:c.166+26C>A	-	-	0.002	0.0002108	0	0	0	0	0.0003695	0.0003781	0.0003261	0
5369	chr1	43824858	A	G	70	200	21	9	23	4	SNV	ST3GAL3	EntrezGene	HGNC:10866	6487	NM_006279.5	RefSeq	Transcript	intron_variant	-	-	-	-	-	rs37458,COSV53510755	MODIFIER	-	1	-	protein_coding	-	-	-	-	4/11	chr1:g.43824858A>G	NM_006279.5:c.209+9925A>G	-	-	0.3459	0.2887	0.3232	0.2169	0.3161	0.1363	0.3697	0.3575	0.316	0.1441
5370	chr1	43858124	A	G	1	200	0	0	1	0	SNV	ST3GAL3	EntrezGene	HGNC:10866	6487	NM_006279.5	RefSeq	Transcript	intron_variant	-	-	-	-	-	rs775664578	MODIFIER	-	1	-	protein_coding	-	-	-	-	5/11	chr1:g.43858124A>G	NM_006279.5:c.302+19813A>G	-	-	0	0.0001168	0	0	0	0	0	0.0003148	0	0
5371	chr1	43899619	C	T	3	200	1	0	2	0	SNV	ST3GAL3	EntrezGene	HGNC:10866	6487	NM_006279.5	RefSeq	Transcript	synonymous_variant	824/2254	636/1128	212/375	G	ggC/ggT	rs12140044	LOW	-	1	-	protein_coding	-	-	-	9/12	-	chr1:g.43899619C>T	NM_006279.5:c.636C>T	NP_006270.1:p.Gly212=	-	0.007	0.004495	0.001354	0.001532	9.925e-05	5.437e-05	0.01104	0.006915	0.004402	3.266e-05
5372	chr1	43920773	G	A	10	200	5	1	3	0	SNV	ST3GAL3	EntrezGene	HGNC:10866	6487	NM_006279.5	RefSeq	Transcript	intron_variant	-	-	-	-	-	rs80055718,COSV53512497	MODIFIER	-	1	-	protein_coding	-	-	-	-	10/11	chr1:g.43920773G>A	NM_006279.5:c.892-9G>A	-	-	0.0527	0.04566	0.01299	0.03357	0.02873	0.0002719	0.06223	0.06319	0.05054	0.03178
5373	chr1	43930114	C	T	167	200	17	34	12	35	SNV	ST3GAL3	EntrezGene	HGNC:10866	6487	NM_006279.5	RefSeq	Transcript	intron_variant	-	-	-	-	-	rs2108202,COSV53521961	MODIFIER	-	1	-	protein_coding	-	-	-	-	11/11	chr1:g.43930114C>T	NM_006279.5:c.1039-18C>T	-	-	0.7594	0.6753	0.2202	0.5744	0.682	0.6408	0.7538	0.7772	0.6963	0.613
5374	chr1	43935712	A	G	192	200	3	49	5	43	SNV	ST3GAL3	EntrezGene	HGNC:10866	6487	NM_006279.5	RefSeq	Transcript	downstream_gene_variant	-	-	-	-	-	rs2242637,COSV53518026	MODIFIER	4553	1	-	protein_coding	-	-	-	-	-	chr1:g.43935712A>G	-	-	-	0.9115	0.8858	0.7679	0.851	0.9263	0.8413	0.8779	0.9216	0.8918	0.8751
12306	chr1	182384646	A	C	1	200	1	0	0	0	SNV	GLUL	EntrezGene	HGNC:4341	2752	NM_002065.6	RefSeq	Transcript	missense_variant	1778/8331	881/1122	294/373	L/R	cTg/cGg	rs189435460,COSV59383057	MODERATE	-	-1	-	protein_coding	YES	-	-	8/8	-	chr1:g.182384646A>C	NM_002065.6:c.881T>G	NP_002056.2:p.Leu294Arg	-	0.002	0.0004135	0	0	0	0	0.003049	0.0003077	0.0004886	0
12307	chr1	182385715	A	G	94	200	26	11	22	12	SNV	GLUL	EntrezGene	HGNC:4341	2752	NM_002065.6	RefSeq	Transcript	intron_variant	-	-	-	-	-	rs2296520,COSV59382495	MODIFIER	-	-1	-	protein_coding	YES	-	-	-	6/7	chr1:g.182385715A>G	NM_002065.6:c.603+45T>C	-	-	0.5408	0.572	0.738	0.5703	0.5987	0.8494	0.4807	0.5121	0.5639	0.5991
12308	chr1	182385755	C	T	1	200	0	0	1	0	SNV	GLUL	EntrezGene	HGNC:4341	2752	NM_002065.6	RefSeq	Transcript	splice_region_variant,intron_variant	-	-	-	-	-	rs140378060	LOW	-	-1	-	protein_coding	YES	-	-	-	6/7	chr1:g.182385755C>T	NM_002065.6:c.603+5G>A	-	-	0.008	0.003751	0.0006155	0.004944	0.004464	0	0.001848	0.005171	0.007331	0.001437
12309	chr1	182385911	A	G	94	200	26	11	22	12	SNV	GLUL	EntrezGene	HGNC:4341	2752	NM_002065.6	RefSeq	Transcript	intron_variant	-	-	-	-	-	rs2296519,COSV59382078	MODIFIER	-	-1	-	protein_coding	YES	-	-	-	5/7	chr1:g.182385911A>G	NM_002065.6:c.476-24T>C	-	-	0.5408	0.5718	0.7394	0.5703	0.5988	0.8494	0.4806	0.5123	0.5636	0.5991
12310	chr1	182386384	G	A	2	200	1	0	1	0	SNV	GLUL	EntrezGene	HGNC:4341	2752	NM_002065.6	RefSeq	Transcript	missense_variant	1244/8331	347/1122	116/373	T/I	aCc/aTc	rs144782603,COSV59383368	MODERATE	-	-1	-	protein_coding	YES	-	-	5/8	-	chr1:g.182386384G>A	NM_002065.6:c.347C>T	NP_002056.2:p.Thr116Ile	-	0	0.0002864	0	2.891e-05	0	0	0.0006467	0.0005013	0	0
12311	chr1	182387264	A	G	94	200	26	11	22	12	SNV	GLUL	EntrezGene	HGNC:4341	2752	NM_002065.6	RefSeq	Transcript	synonymous_variant	1092/8331	195/1122	65/373	S	tcT/tcC	rs1058111,COSV59382467	LOW	-	-1	-	protein_coding	YES	-	-	4/8	-	chr1:g.182387264A>G	NM_002065.6:c.195T>C	NP_002056.2:p.Ser65=	-	0.5408	0.5721	0.7382	0.5703	0.5986	0.8494	0.4807	0.5123	0.5642	0.5991
15569	chr1	236795782	C	T	1	200	1	0	0	0	SNV	MTR	EntrezGene	HGNC:7468	4548	NM_000254.2	RefSeq	Transcript	intron_variant	-	-	-	-	-	rs10399834,COSV63970030	MODIFIER	-	1	-	protein_coding	-	-	-	-	1/32	chr1:g.236795782C>T	NM_000254.2:c.34+45C>T	-	-	0	0.005599	0.0697	0.005065	0	0	0	0.0005782	0.003763	0.0002941
15570	chr1	236803548	G	A	2	200	0	0	2	0	SNV	MTR	EntrezGene	HGNC:7468	4548	NM_000254.2	RefSeq	Transcript	missense_variant	578/10558	155/3798	52/1265	R/Q	cGa/cAa	rs12749581,COSV63968759	MODERATE	-	1	-	protein_coding	-	-	-	2/33	-	chr1:g.236803548G>A	NM_000254.2:c.155G>A	NP_000245.2:p.Arg52Gln	-	0.007	0.004113	0.001354	0.002574	0.0001985	0	0.005174	0.00678	0.00456	0.0003267
15571	chr1	236808683	C	T	1	200	1	0	0	0	SNV	MTR	EntrezGene	HGNC:7468	4548	NM_000254.2	RefSeq	Transcript	intron_variant	-	-	-	-	-	rs113277607	MODIFIER	-	1	-	protein_coding	-	-	-	-	3/32	chr1:g.236808683C>T	NM_000254.2:c.340-21C>T	-	-	0.004	0.01165	0.1413	0.00599	0	0	0	0.003219	0.006358	0.0007186
15572	chr1	236808698	C	T	5	200	4	0	1	0	SNV	MTR	EntrezGene	HGNC:7468	4548	NM_000254.2	RefSeq	Transcript	splice_region_variant,intron_variant	-	-	-	-	-	rs7526063,COSV63967404	LOW	-	1	-	protein_coding	-	-	-	-	3/32	chr1:g.236808698C>T	NM_000254.2:c.340-6C>T	-	-	0.0258	0.03776	0.1294	0.03151	0.009129	0.05209	0.01691	0.02062	0.03421	0.0761
15573	chr1	236808713	A	C	1	200	0	0	1	0	SNV	MTR	EntrezGene	HGNC:7468	4548	NM_000254.2	RefSeq	Transcript	missense_variant	772/10558	349/3798	117/1265	M/L	Atg/Ctg	rs143180799	MODERATE	-	1	-	protein_coding	-	-	-	4/33	-	chr1:g.236808713A>C	NM_000254.2:c.349A>C	NP_000245.2:p.Met117Leu	-	0	1.193e-05	6.152e-05	0	0	0	0	1.759e-05	0	0
15574	chr1	236815692	T	TTCTG	135	200	23	26	20	20	insertion	MTR	EntrezGene	HGNC:7468	4548	NM_000254.2	RefSeq	Transcript	intron_variant	-	-	-	-	-	rs5781924	MODIFIER	-	1	-	protein_coding	-	-	-	-	7/32	chr1:g.236815695_236815696insGTCT	NM_000254.2:c.669+32_669+33insGTCT	-	3	0.5875	0.6775	0.9264	0.6865	0.5385	0.8106	0.6486	0.6222	0.6551	0.7313
15575	chr1	236816521	G	A	1	200	1	0	0	0	SNV	MTR	EntrezGene	HGNC:7468	4548	NM_000254.2	RefSeq	Transcript	missense_variant	1165/10558	742/3798	248/1265	V/M	Gtg/Atg	rs142648132	MODERATE	-	1	-	protein_coding	-	-	-	8/33	-	chr1:g.236816521G>A	NM_000254.2:c.742G>A	NP_000245.2:p.Val248Met	-	0.001	0.0008432	0	0.0001157	0	0	0.004158	0.001003	0.0006515	0
15576	chr1	236824212	C	T	4	200	2	0	2	0	SNV	MTR	EntrezGene	HGNC:7468	4548	NM_000254.2	RefSeq	Transcript	synonymous_variant	1281/10558	858/3798	286/1265	P	ccC/ccT	rs146019467,COSV63968254	LOW	-	1	-	protein_coding	-	-	-	9/33	-	chr1:g.236824212C>T	NM_000254.2:c.858C>T	NP_000245.2:p.Pro286=	-	0.004	0.005961	0.001046	0.002428	0.0005955	0	0.02596	0.006585	0.005702	0.001503
15577	chr1	236825293	A	AT	93	200	26	12	21	11	insertion	MTR	EntrezGene	HGNC:7468	4548	NM_000254.2	RefSeq	Transcript	intron_variant	-	-	-	-	-	rs5781926	MODIFIER	-	1	-	protein_coding	-	-	-	-	9/32	chr1:g.236825298dup	NM_000254.2:c.866-40dup	-	5	0.3797	0.3832	0.2055	0.4468	0.311	0.4037	0.4142	0.4058	0.3886	0.3105
15578	chr1	236826841	G	A	2	200	2	0	0	0	SNV	MTR	EntrezGene	HGNC:7468	4548	NM_000254.2	RefSeq	Transcript	missense_variant	1363/10558	940/3798	314/1265	D/N	Gat/Aat	rs2229274	MODERATE	-	1	-	protein_coding	-	-	-	11/33	-	chr1:g.236826841G>A	NM_000254.2:c.940G>A	NP_000245.2:p.Asp314Asn	-	0.0229	0.01862	0.007997	0.01518	0.04912	5.437e-05	0.0158	0.02547	0.02334	0.004899
15579	chr1	236829139	ATATAT	A	1	194	0	0	1	0	deletion	MTR	EntrezGene	HGNC:7468	4548	NM_000254.2	RefSeq	Transcript	intron_variant	-	-	-	-	-	rs148885211	MODIFIER	-	1	-	protein_coding	-	-	-	-	11/32	chr1:g.236829141_236829145del	NM_000254.2:c.996-48_996-44del	-	1	0.0089	0.003952	0.0004597	0.002001	0.01396	0	0.006447	0.004444	0.006634	0.002873
15580	chr1	236831958	C	T	1	200	0	0	1	0	SNV	MTR	EntrezGene	HGNC:7468	4548	NM_000254.2	RefSeq	Transcript	splice_region_variant,intron_variant	-	-	-	-	-	rs115186224	LOW	-	1	-	protein_coding	-	-	-	-	12/32	chr1:g.236831958C>T	NM_000254.2:c.1076-8C>T	-	-	0.006	0.002592	0.0006154	0.001246	0.000695	0	0.0009245	0.004798	0.00294	0.0002614
15581	chr1	236831970	A	G	1	200	1	0	0	0	SNV	MTR	EntrezGene	HGNC:7468	4548	NM_000254.2	RefSeq	Transcript	synonymous_variant	1503/10558	1080/3798	360/1265	L	ctA/ctG	rs141861479	LOW	-	1	-	protein_coding	-	-	-	13/33	-	chr1:g.236831970A>G	NM_000254.2:c.1080A>G	NP_000245.2:p.Leu360=	-	0	0.0004138	0.0001231	0	0	0	0	0.0008798	0.0003264	0
15582	chr1	236852925	A	G	1	200	1	0	0	0	SNV	MTR	EntrezGene	HGNC:7468	4548	NM_000254.2	RefSeq	Transcript	intron_variant	-	-	-	-	-	rs199957549	MODIFIER	-	1	-	protein_coding	-	-	-	-	17/32	chr1:g.236852925A>G	NM_000254.2:c.1813-23A>G	-	-	0	0.002574	0.0006159	0.001593	0.00417	0	0.001251	0.003886	0.004743	0.001372
15583	chr1	236859856	A	G	1	200	0	0	1	0	SNV	MTR	EntrezGene	HGNC:7468	4548	NM_000254.2	RefSeq	Transcript	synonymous_variant	2400/10558	1977/3798	659/1265	K	aaA/aaG	rs144767461	LOW	-	1	-	protein_coding	-	-	-	19/33	-	chr1:g.236859856A>G	NM_000254.2:c.1977A>G	NP_000245.2:p.Lys659=	-	0.001	0.0003502	6.152e-05	2.891e-05	0.001688	0	0	0.0005812	0.0004892	0
15584	chr1	236862284	C	T	1	200	0	0	1	0	SNV	MTR	EntrezGene	HGNC:7468	4548	NM_000254.2	RefSeq	Transcript	missense_variant	2668/10558	2245/3798	749/1265	P/S	Cct/Tct	rs142250261	MODERATE	-	1	-	protein_coding	-	-	-	21/33	-	chr1:g.236862284C>T	NM_000254.2:c.2245C>T	NP_000245.2:p.Pro749Ser	-	0	0.000943	0.0001845	0.0002024	0	0	0.001293	0.001707	0.0006521	3.266e-05
15585	chr1	236874707	TTA	T	4	198	3	0	1	0	deletion	MTR	EntrezGene	HGNC:7468	4548	NM_000254.2	RefSeq	Transcript	intron_variant	-	-	-	-	-	rs1491459998	MODIFIER	-	1	-	protein_coding	-	-	-	-	23/32	chr1:g.236874708_236874709del	NM_000254.2:c.2474-18_2474-17del	-	-	0	0.03759	0.07621	0.03688	0.0241	0.06833	0.02548	0.02718	0.03509	0.06421
15586	chr1	236874707	T	A	7	198	4	0	3	0	SNV	MTR	EntrezGene	HGNC:7468	4548	NM_000254.2	RefSeq	Transcript	intron_variant	-	-	-	-	-	rs11809449,COSV63963737	MODIFIER	-	1	-	protein_coding	-	-	-	-	23/32	chr1:g.236874707T>A	NM_000254.2:c.2474-19T>A	-	-	0.0417	0.0398	0.04362	0.0466	0.02608	0.04362	0.07565	0.03587	0.04266	0.02189
15587	chr1	236874708	T	A	83	198	29	5	25	7	SNV	MTR	EntrezGene	HGNC:7468	4548	NM_000254.2	RefSeq	Transcript	intron_variant	-	-	-	-	-	rs10925256,COSV63966075	MODIFIER	-	1	-	protein_coding	-	-	-	-	23/32	chr1:g.236874708T>A	NM_000254.2:c.2474-18T>A	-	-	0.3807	0.4231	0.475	0.4576	0.3463	0.4459	0.4523	0.4159	0.4151	0.3773
15588	chr1	236874708	TA	T	5	198	1	0	4	0	deletion	MTR	EntrezGene	HGNC:7468	4548	NM_000254.2	RefSeq	Transcript	intron_variant	-	-	-	-	-	rs546254033,COSV63965984	MODIFIER	-	1	-	protein_coding	-	-	-	-	23/32	chr1:g.236874722del	NM_000254.2:c.2474-4del	-	13	0.006	0.02042	0.004735	0.02364	0.05445	0.006007	0.01394	0.02145	0.02668	0.0193
15589	chr1	236874708	T	TAA	6	198	4	0	2	0	insertion	MTR	EntrezGene	HGNC:7468	4548	NM_000254.2	RefSeq	Transcript	intron_variant	-	-	-	-	-	rs546254033	MODIFIER	-	1	-	protein_coding	-	-	-	-	23/32	chr1:g.236874721_236874722dup	NM_000254.2:c.2474-5_2474-4dup	-	14	0	0.02194	0.01006	0.01259	0.02616	0.009011	0.02887	0.02919	0.02456	0.01072
15590	chr1	236874861	T	C	62	200	23	3	19	7	SNV	MTR	EntrezGene	HGNC:7468	4548	NM_000254.2	RefSeq	Transcript	intron_variant	-	-	-	-	-	rs1770449,COSV63964725	MODIFIER	-	1	-	protein_coding	-	-	-	-	24/32	chr1:g.236874861T>C	NM_000254.2:c.2594+15T>C	-	-	0.4095	0.322	0.0701	0.3134	0.4625	0.1923	0.3469	0.3749	0.3439	0.2791
15591	chr1	236880782	G	A	1	200	0	0	1	0	SNV	MTR	EntrezGene	HGNC:7468	4548	NM_000254.2	RefSeq	Transcript	synonymous_variant	3045/10558	2622/3798	874/1265	P	ccG/ccA	rs141919148,COSV63966247	LOW	-	1	-	protein_coding	-	-	-	25/33	-	chr1:g.236880782G>A	NM_000254.2:c.2622G>A	NP_000245.2:p.Pro874=	-	0	0.0005885	0	2.891e-05	0	0	0.001062	0.001072	0.0003257	0
15592	chr1	236885200	A	G	35	200	16	2	15	0	SNV	MTR	EntrezGene	HGNC:7468	4548	NM_000254.2	RefSeq	Transcript	missense_variant	3179/10558	2756/3798	919/1265	D/G	gAc/gGc	rs1805087,CM983303,COSV63964936	MODERATE	-	1	-	protein_coding	-	-	-	26/33	-	chr1:g.236885200A>G	NM_000254.2:c.2756A>G	NP_000245.2:p.Asp919Gly	-	0.173	0.203	0.2656	0.1842	0.168	0.1109	0.1921	0.1912	0.1966	0.311
15593	chr1	236885262	G	A	136	200	23	26	17	22	SNV	MTR	EntrezGene	HGNC:7468	4548	NM_000254.2	RefSeq	Transcript	intron_variant	-	-	-	-	-	rs2275566	MODIFIER	-	1	-	protein_coding	-	-	-	-	26/32	chr1:g.236885262G>A	NM_000254.2:c.2775+43G>A	-	-	0.5905	0.6731	0.9063	0.6827	0.5118	0.8081	0.6517	0.6227	0.651	0.7187
15594	chr1	236891269	A	G	95	200	26	12	21	12	SNV	MTR	EntrezGene	HGNC:7468	4548	NM_000254.2	RefSeq	Transcript	synonymous_variant	3567/10558	3144/3798	1048/1265	A	gcA/gcG	rs2229276,COSV63966508	LOW	-	1	-	protein_coding	-	-	-	29/33	-	chr1:g.236891269A>G	NM_000254.2:c.3144A>G	NP_000245.2:p.Ala1048=	-	0.3857	0.3896	0.1936	0.4474	0.3321	0.443	0.4431	0.4047	0.3935	0.321
15595	chr1	236895426	G	A	2	200	2	0	0	0	SNV	MTR	EntrezGene	HGNC:7468	4548	NM_000254.2	RefSeq	Transcript	synonymous_variant	3897/10558	3474/3798	1158/1265	L	ctG/ctA	rs142113735	LOW	-	1	-	protein_coding	-	-	-	31/33	-	chr1:g.236895426G>A	NM_000254.2:c.3474G>A	NP_000245.2:p.Leu1158=	-	0.005	0.004802	0.001266	0.002569	0.004956	0	0.003474	0.007663	0.007862	0.00191
15596	chr1	236895443	G	A	1	200	1	0	0	0	SNV	MTR	EntrezGene	HGNC:7468	4548	NM_000254.2	RefSeq	Transcript	missense_variant	3914/10558	3491/3798	1164/1265	R/H	cGc/cAc	rs61736326	MODERATE	-	1	-	protein_coding	-	-	-	31/33	-	chr1:g.236895443G>A	NM_000254.2:c.3491G>A	NP_000245.2:p.Arg1164His	-	0	0.003923	0.05171	0.003042	0	0	5.092e-05	0.0005389	0.003346	0.0001787
15597	chr1	236895444	C	A	95	200	26	12	21	12	SNV	MTR	EntrezGene	HGNC:7468	4548	NM_000254.2	RefSeq	Transcript	synonymous_variant	3915/10558	3492/3798	1164/1265	R	cgC/cgA	rs12070777,COSV63966512	LOW	-	1	-	protein_coding	-	-	-	31/33	-	chr1:g.236895444C>A	NM_000254.2:c.3492C>A	NP_000245.2:p.Arg1164=	-	0.3857	0.3869	0.1981	0.4453	0.3292	0.4322	0.4434	0.4014	0.3901	0.3121
15598	chr1	236896996	C	A	2	200	0	0	2	0	SNV	MTR	EntrezGene	HGNC:7468	4548	NM_000254.2	RefSeq	Transcript	intron_variant	-	-	-	-	-	rs41530146	MODIFIER	-	1	-	protein_coding	-	-	-	-	31/32	chr1:g.236896996C>A	NM_000254.2:c.3599-10C>A	-	-	0.002	0.004964	0.03648	0.003151	0.0252	0	0	0.001821	0.005543	0.001666
15599	chr1	236897133	G	T	136	200	23	26	17	22	SNV	MTR	EntrezGene	HGNC:7468	4548	NM_000254.2	RefSeq	Transcript	intron_variant	-	-	-	-	-	rs3820571	MODIFIER	-	1	-	protein_coding	-	-	-	-	32/32	chr1:g.236897133G>T	NM_000254.2:c.3711+15G>T	-	-	0.5835	0.6697	0.887	0.6808	0.5118	0.808	0.6529	0.6181	0.6468	0.7188
15600	chr1	236897550	T	C	6	200	5	0	1	0	SNV	MTR	EntrezGene	HGNC:7468	4548	NM_000254.2	RefSeq	Transcript	splice_region_variant,intron_variant	-	-	-	-	-	rs12022937	LOW	-	1	-	protein_coding	-	-	-	-	32/32	chr1:g.236897550T>C	NM_000254.2:c.3712-8T>C	-	-	0.0268	0.07805	0.4229	0.04896	0.01221	0.266	0.01718	0.0223	0.05536	0.08953
21452	chr10	111078090	G	C	1	200	1	0	0	0	SNV	ADRA2A	EntrezGene	HGNC:281	150	NM_000681.4	RefSeq	Transcript	missense_variant	1062/3879	94/1398	32/465	E/Q	Gag/Cag	rs753177273,COSV54528494	MODERATE	-	1	-	protein_coding	YES	-	-	1/1	-	chr10:g.111078090G>C	NM_000681.4:c.94G>C	NP_000672.3:p.Glu32Gln	-	0	1.743e-05	0	0	0	0	0	4.096e-05	0	0
21453	chr10	111078097	C	A	1	200	1	0	0	0	SNV	ADRA2A	EntrezGene	HGNC:281	150	NM_000681.4	RefSeq	Transcript	missense_variant	1069/3879	101/1398	34/465	P/Q	cCg/cAg	-	MODERATE	-	1	-	protein_coding	YES	-	-	1/1	-	chr10:g.111078097C>A	NM_000681.4:c.101C>A	NP_000672.3:p.Pro34Gln	-	0	0	0	0	0	0	0	0	0	0
21454	chr10	111078115	C	G	1	200	1	0	0	0	SNV	ADRA2A	EntrezGene	HGNC:281	150	NM_000681.4	RefSeq	Transcript	missense_variant	1087/3879	119/1398	40/465	A/G	gCc/gGc	rs1800034	MODERATE	-	1	-	protein_coding	YES	-	-	1/1	-	chr10:g.111078115C>G	NM_000681.4:c.119C>G	NP_000672.3:p.Ala40Gly	-	0.005	0.001088	0	0	0.0001087	0	0.01527	0.0001794	0.000768	0
21455	chr10	111078579	G	A	1	200	1	0	0	0	SNV	ADRA2A	EntrezGene	HGNC:281	150	NM_000681.4	RefSeq	Transcript	missense_variant	1551/3879	583/1398	195/465	G/S	Ggc/Agc	rs200592713,COSV54528144	MODERATE	-	1	-	protein_coding	YES	-	-	1/1	-	chr10:g.111078579G>A	NM_000681.4:c.583G>A	NP_000672.3:p.Gly195Ser	-	0.002	0.0003794	7.837e-05	0.0005432	0.003359	0	0	0.0001941	0.001092	0.0003093
21456	chr10	111079134	C	A	1	200	1	0	0	0	SNV	ADRA2A	EntrezGene	HGNC:281	150	NM_000681.4	RefSeq	Transcript	synonymous_variant	2106/3879	1138/1398	380/465	R	Cgg/Agg	rs1800038,COSV54527202	LOW	-	1	-	protein_coding	YES	-	-	1/1	-	chr10:g.111079134C>A	NM_000681.4:c.1138C>A	NP_000672.3:p.Arg380=	-	0.004	0.07383	0.07967	0.2191	0.001858	0.3188	0.01755	0.005815	0.0432	0.06972
21725	chr10	116668314	A	G	1	200	0	0	1	0	SNV	HSPA12A	EntrezGene	HGNC:19022	259217	NM_025015.3	RefSeq	Transcript	downstream_gene_variant	-	-	-	-	-	rs147507078	MODIFIER	2878	-1	-	protein_coding	-	-	-	-	-	chr10:g.116668314A>G	-	-	-	0.004	0.002851	0.0006767	0.0006651	0	0	0.002125	0.00538	0.001466	0.0005226
21726	chr10	116675198	G	A	1	200	1	0	0	0	SNV	HSPA12A	EntrezGene	HGNC:19022	259217	NM_025015.3	RefSeq	Transcript	synonymous_variant	1708/5714	1611/2028	537/675	Y	taC/taT	rs199807148	LOW	-	-1	-	protein_coding	-	-	-	12/12	-	chr10:g.116675198G>A	NM_025015.3:c.1611C>T	NP_079291.2:p.Tyr537=	-	0	0.00145	0.0004535	0.001449	0.003984	0.0001114	9.299e-05	0.001906	0.00215	0.001046
21727	chr10	116676478	C	A	4	200	3	0	1	0	SNV	HSPA12A	EntrezGene	HGNC:19022	259217	NM_025015.3	RefSeq	Transcript	synonymous_variant	1408/5714	1311/2028	437/675	S	tcG/tcT	rs11197793	LOW	-	-1	-	protein_coding	-	-	-	11/12	-	chr10:g.116676478C>A	NM_025015.3:c.1311G>T	NP_079291.2:p.Ser437=	-	0.0199	0.008202	0.001936	0.005069	0.008838	0	0.007874	0.01287	0.009568	0.00219
21728	chr10	116679695	T	C	10	200	4	0	6	0	SNV	HSPA12A	EntrezGene	HGNC:19022	259217	NM_025015.3	RefSeq	Transcript	missense_variant	1191/5714	1094/2028	365/675	E/G	gAg/gGg	rs61753067,COSV99053903	MODERATE	-	-1	-	protein_coding	-	-	-	10/12	-	chr10:g.116679695T>C	NM_025015.3:c.1094A>G	NP_079291.2:p.Glu365Gly	-	0.0119	0.01275	0.002906	0.00643	0.01549	0	0.01697	0.02043	0.01221	0.0001307
21729	chr10	116683752	G	T	4	200	0	1	0	1	SNV	HSPA12A	EntrezGene	HGNC:19022	259217	NM_025015.3	RefSeq	Transcript	intron_variant	-	-	-	-	-	rs3740575,COSV65022501	MODIFIER	-	-1	-	protein_coding	-	-	-	-	7/11	chr10:g.116683752G>T	NM_025015.3:c.835+39C>A	-	-	0.004	0.01959	0.002076	0.005069	0.03012	0.09642	0.004535	0.01075	0.01695	0.04456
21730	chr10	116683801	C	A	3	200	3	0	0	0	SNV	HSPA12A	EntrezGene	HGNC:19022	259217	NM_025015.3	RefSeq	Transcript	synonymous_variant	922/5714	825/2028	275/675	G	ggG/ggT	rs41284380	LOW	-	-1	-	protein_coding	-	-	-	7/12	-	chr10:g.116683801C>A	NM_025015.3:c.825G>T	NP_079291.2:p.Gly275=	-	0.0199	0.01653	0.002987	0.01469	0.04781	0	0.007132	0.0215	0.02553	0.01169
21731	chr10	116692384	C	T	1	200	1	0	0	0	SNV	HSPA12A	EntrezGene	HGNC:19022	259217	NM_025015.3	RefSeq	Transcript	synonymous_variant	727/5714	630/2028	210/675	P	ccG/ccA	rs111526003	LOW	-	-1	-	protein_coding	-	-	-	6/12	-	chr10:g.116692384C>T	NM_025015.3:c.630G>A	NP_079291.2:p.Pro210=	-	0.004	0.00446	0.0008216	0.001622	0.0004965	5.498e-05	0.006072	0.006881	0.004109	0.003432
23173	chr11	637294	C	T	7	192	4	0	3	0	SNV	DRD4	EntrezGene	HGNC:3025	1815	NM_000797.4	RefSeq	Transcript	5_prime_UTR_variant	26/1399	-	-	-	-	rs146680769	MODIFIER	-	1	-	protein_coding	YES	-	-	1/4	-	chr11:g.637294C>T	NM_000797.4:c.-11C>T	-	-	0.0507	0.05147	0.02632	0.02097	0.08113	0	0.03319	0.05203	0.03333	0.06077
23174	chr11	637361	CGCGGGGGCATCT	C	11	200	4	0	7	0	deletion	DRD4	EntrezGene	HGNC:3025	1815	NM_000797.4	RefSeq	Transcript	inframe_deletion	94-105/1399	58-69/1260	20-23/419	AGAS/-	GCGGGGGCATCT/-	rs572586776	MODERATE	-	1	-	protein_coding	YES	-	-	1/4	-	chr11:g.637380_637391del	NM_000797.4:c.76_87del	NP_000788.2:p.Ala26_Gly29del	18	0.0646	0.1092	0	0.1596	0.04762	0.2973	0.1111	0.09669	0.131	0.08741
23175	chr11	637536	GCCGCCGACCTCCT	G	2	200	0	0	2	0	deletion	DRD4	EntrezGene	HGNC:3025	1815	NM_000797.4	RefSeq	Transcript	frameshift_variant	269-281/1399	233-245/1260	78-82/419	AADLL/X	gCCGCCGACCTCCTc/gc	rs587776842	HIGH	-	1	-	protein_coding	YES	-	-	1/4	-	chr11:g.637539_637551del	NM_000797.4:c.235_247del	NP_000788.2:p.Ala79SerfsTer21	2	0.0129	0.007708	0.0007695	0.001667	0.005033	0	0.02787	0.01206	0.009354	0.0002073
23176	chr11	639533	T	G	1	200	0	0	1	0	SNV	DRD4	EntrezGene	HGNC:3025	1815	NM_000797.4	RefSeq	Transcript	missense_variant	422/1399	386/1260	129/419	I/S	aTc/aGc	rs751467198	MODERATE	-	1	-	protein_coding	YES	-	-	2/4	-	chr11:g.639533T>G	NM_000797.4:c.386T>G	NP_000788.2:p.Ile129Ser	-	0	4.11e-05	0	0	0	0	0	8.192e-05	0	3.463e-05
23177	chr11	639561	C	T	2	200	1	0	1	0	SNV	DRD4	EntrezGene	HGNC:3025	1815	NM_000797.4	RefSeq	Transcript	intron_variant	-	-	-	-	-	rs201554946	MODIFIER	-	1	-	protein_coding	YES	-	-	-	2/3	chr11:g.639561C>T	NM_000797.4:c.398+16C>T	-	-	0.008	0.007725	0.01652	0.002899	0.001489	0	0.002975	0.01368	0.003984	0.002776
23178	chr11	639650	T	TCGTGGC	1	200	0	0	1	0	insertion	DRD4	EntrezGene	HGNC:3025	1815	NM_000797.4	RefSeq	Transcript	inframe_insertion	437-438/1399	401-402/1260	134/419	F/FVA	ttc/ttCGTGGCc	rs751106635	MODERATE	-	1	-	protein_coding	YES	-	-	3/4	-	chr11:g.639661_639666dup	NM_000797.4:c.412_417dup	NP_000788.2:p.Ala138_Val139dup	16	0	0.0009521	0	0.001898	0	0	0	0.0011	0.002139	0.0005355
23179	chr11	639719	G	A	1	200	1	0	0	0	SNV	DRD4	EntrezGene	HGNC:3025	1815	NM_000797.4	RefSeq	Transcript	missense_variant	506/1399	470/1260	157/419	G/D	gGc/gAc	rs530519660,COSV51563298	MODERATE	-	1	-	protein_coding	YES	-	-	3/4	-	chr11:g.639719G>A	NM_000797.4:c.470G>A	NP_000788.2:p.Gly157Asp	-	0	0.0004496	0.0002665	0.0004257	0.001654	0	0	0.0006076	0.000306	0
23180	chr11	639783	C	T	1	200	0	0	1	0	SNV	DRD4	EntrezGene	HGNC:3025	1815	NM_000797.4	RefSeq	Transcript	synonymous_variant	570/1399	534/1260	178/419	R	cgC/cgT	-	LOW	-	1	-	protein_coding	YES	-	-	3/4	-	chr11:g.639783C>T	NM_000797.4:c.534C>T	NP_000788.2:p.Arg178=	-	0	0	0	0	0	0	0	0	0	0
23181	chr11	639967	G	A	1	200	0	0	1	0	SNV	DRD4	EntrezGene	HGNC:3025	1815	NM_000797.4	RefSeq	Transcript	missense_variant	754/1399	718/1260	240/419	G/S	Ggc/Agc	rs537247984	MODERATE	-	1	-	protein_coding	YES	-	-	3/4	-	chr11:g.639967G>A	NM_000797.4:c.718G>A	NP_000788.2:p.Gly240Ser	-	0.001	0.001137	0	0.0008468	0.003212	0	0.001026	0.001574	0.0009425	7.307e-05
23182	chr11	640003	CGCCTCCCCCAGGACCCCTGCGGCCCCGACTGTGCGCCCCCCGCGCCCGGCCTTCCCCGGGGTCCCTGCGGCCCCGACTGTGCGCCCGCCGCGCCCA	C	2	200	1	0	1	0	deletion	DRD4	EntrezGene	HGNC:3025	1815	NM_000797.4	RefSeq	Transcript	inframe_deletion	791-886/1399	755-850/1260	252-284/419	RLPQDPCGPDCAPPAPGLPRGPCGPDCAPAAPS/R	cGCCTCCCCCAGGACCCCTGCGGCCCCGACTGTGCGCCCCCCGCGCCCGGCCTTCCCCGGGGTCCCTGCGGCCCCGACTGTGCGCCCGCCGCGCCCAgc/cgc	rs1564913701	MODERATE	-	1	-	protein_coding	YES	-	-	3/4	-	chr11:g.640009_640104del	NM_000797.4:c.807_902del	NP_000788.2:p.Arg271_Pro302del	52	0	0.001983	0	0	0	0.02679	0	0.001409	0.006667	0.002252
23183	chr11	640017	CCCCTGCGGCCCCGACTGTGCGCCCCCCGCGCCCGGCCTTCCCCGGGGT	C	1	192	1	0	0	0	deletion	DRD4	EntrezGene	HGNC:3025	1815	NM_000797.4	RefSeq	Transcript	inframe_deletion	805-852/1399	769-816/1260	257-272/419	PCGPDCAPPAPGLPRG/-	CCCTGCGGCCCCGACTGTGCGCCCCCCGCGCCCGGCCTTCCCCGGGGT/-	rs1429763859	MODERATE	-	1	-	protein_coding	YES	-	-	3/4	-	chr11:g.640042_640089del	NM_000797.4:c.793_840del	NP_000788.2:p.Pro265_Pro280del	24	0	0	0	0	0	0	0	0	0	0
23184	chr11	640090	G	C	12	176	5	1	3	1	SNV	DRD4	EntrezGene	HGNC:3025	1815	NM_000797.4	RefSeq	Transcript	missense_variant	877/1399	841/1260	281/419	A/P	Gcc/Ccc	rs3889692,COSV51562341	MODERATE	-	1	-	protein_coding	YES	-	-	3/4	-	chr11:g.640090G>C	NM_000797.4:c.841G>C	NP_000788.2:p.Ala281Pro	-	0.1829	0.03383	0.04167	0.07143	0.04545	0	0.01163	0.04732	0.009259	0
23185	chr11	640090	GCCGCGCCCAGCCTCCCCCAGGACCCCTGCGGCCCCGACTGTGCGCCCC	G	1	176	1	0	0	0	deletion	DRD4	EntrezGene	HGNC:3025	1815	NM_000797.4	RefSeq	Transcript	inframe_deletion	878-925/1399	842-889/1260	281-297/419	AAPSLPQDPCGPDCAPP/A	gCCGCGCCCAGCCTCCCCCAGGACCCCTGCGGCCCCGACTGTGCGCCCCcc/gcc	rs750129422	MODERATE	-	1	-	protein_coding	YES	-	-	3/4	-	chr11:g.640099_640146del	NM_000797.4:c.850_897del	NP_000788.2:p.Ser284_Pro299del	8	0	0.03577	0	0.007143	0	0.04575	0.1395	0.03839	0.01852	0.02222
23186	chr11	640109	A	C	9	198	5	0	4	0	SNV	DRD4	EntrezGene	HGNC:3025	1815	NM_000797.4	RefSeq	Transcript	missense_variant	896/1399	860/1260	287/419	Q/P	cAg/cCg	rs769762387,COSV51561797	MODERATE	-	1	-	protein_coding	YES	-	-	3/4	-	chr11:g.640109A>C	NM_000797.4:c.860A>C	NP_000788.2:p.Gln287Pro	-	0	0.001743	0.003067	0.001025	0	0	0	0.003515	0.002618	0
23187	chr11	640119	C	T	141	198	19	27	11	28	SNV	DRD4	EntrezGene	HGNC:3025	1815	NM_000797.4	RefSeq	Transcript	synonymous_variant	906/1399	870/1260	290/419	C	tgC/tgT	rs762502	LOW	-	1	-	protein_coding	YES	-	-	3/4	-	chr11:g.640119C>T	NM_000797.4:c.870C>T	NP_000788.2:p.Cys290=	-	0.7237	0.7384	0.5321	0.6514	0.7648	0.8134	0.7792	0.7262	0.7478	0.863
23188	chr11	640137	C	A	2	200	0	0	2	0	SNV	DRD4	EntrezGene	HGNC:3025	1815	NM_000797.4	RefSeq	Transcript	synonymous_variant	924/1399	888/1260	296/419	P	ccC/ccA	rs762220931	LOW	-	1	-	protein_coding	YES	-	-	3/4	-	chr11:g.640137C>A	NM_000797.4:c.888C>A	NP_000788.2:p.Pro296=	-	0	0	0	0	0	0	0	0	0	0
23189	chr11	640147	G	C	1	200	0	0	1	0	SNV	DRD4	EntrezGene	HGNC:3025	1815	NM_000797.4	RefSeq	Transcript	missense_variant	934/1399	898/1260	300/419	G/R	Ggc/Cgc	rs754900549	MODERATE	-	1	-	protein_coding	YES	-	-	3/4	-	chr11:g.640147G>C	NM_000797.4:c.898G>C	NP_000788.2:p.Gly300Arg	-	0	0	0	0	0	0	0	0	0	0
23190	chr11	640187	C	G	1	200	1	0	0	0	SNV	DRD4	EntrezGene	HGNC:3025	1815	NM_000797.4	RefSeq	Transcript	missense_variant	974/1399	938/1260	313/419	P/R	cCc/cGc	rs200686422	MODERATE	-	1	-	protein_coding	YES	-	-	3/4	-	chr11:g.640187C>G	NM_000797.4:c.938C>G	NP_000788.2:p.Pro313Arg	-	0.004	0.004139	0.0003281	0.002881	0.02973	0	0.0001887	0.00391	0.005327	0.0005376
23191	chr11	640243	A	C	1	200	0	0	1	0	SNV	DRD4	EntrezGene	HGNC:3025	1815	NM_000797.4	RefSeq	Transcript	synonymous_variant	1030/1399	994/1260	332/419	R	Agg/Cgg	rs372805272	LOW	-	1	-	protein_coding	YES	-	-	3/4	-	chr11:g.640243A>C	NM_000797.4:c.994A>C	NP_000788.2:p.Arg332=	-	0.001	0.001127	0.0001535	0.0001639	0.005557	0	0	0.001724	0.001	0.0003987
23192	chr11	640281	C	T	1	200	0	0	1	0	SNV	DRD4	EntrezGene	HGNC:3025	1815	NM_000797.4	RefSeq	Transcript	synonymous_variant	1068/1399	1032/1260	344/419	A	gcC/gcT	rs200069417	LOW	-	1	-	protein_coding	YES	-	-	3/4	-	chr11:g.640281C>T	NM_000797.4:c.1032C>T	NP_000788.2:p.Ala344=	-	0.003	0.001328	0.0007137	0.0008968	0.0001232	0	0.0001823	0.002489	0.001479	0.0007466
23193	chr11	640341	A	AG	33	200	15	1	12	2	insertion	DRD4	EntrezGene	HGNC:3025	1815	NM_000797.4	RefSeq	Transcript	intron_variant	-	-	-	-	-	rs564667137	MODIFIER	-	1	-	protein_coding	YES	-	-	-	3/3	chr11:g.640350dup	NM_000797.4:c.1057+44dup	-	9	0	0.1025	0.02449	0.07196	0.09461	0.03138	0.1377	0.1508	0.1246	0.05867
23194	chr11	640347	G	GC	1	200	1	0	0	0	insertion	DRD4	EntrezGene	HGNC:3025	1815	NM_000797.4	RefSeq	Transcript	intron_variant	-	-	-	-	-	-	MODIFIER	-	1	-	protein_coding	YES	-	-	-	3/3	chr11:g.640347_640348insC	NM_000797.4:c.1057+41_1057+42insC	-	-	0	0	0	0	0	0	0	0	0	0
23195	chr11	640349	G	A	44	200	17	4	15	2	SNV	DRD4	EntrezGene	HGNC:3025	1815	NM_000797.4	RefSeq	Transcript	intron_variant	-	-	-	-	-	rs1870723	MODIFIER	-	1	-	protein_coding	YES	-	-	-	3/3	chr11:g.640349G>A	NM_000797.4:c.1057+43G>A	-	-	0.2445	0.2733	0.4728	0.3209	0.2135	0.2022	0.2468	0.2925	0.2477	0.1596
23196	chr11	640369	G	C	41	200	18	3	15	1	SNV	DRD4	EntrezGene	HGNC:3025	1815	NM_000797.4	RefSeq	Transcript	intron_variant	-	-	-	-	-	rs1870724	MODIFIER	-	1	-	protein_coding	YES	-	-	-	3/3	chr11:g.640369G>C	NM_000797.4:c.1058-32G>C	-	-	0.2406	0.2489	0.4473	0.305	0.2174	0.216	0.2199	0.2488	0.236	0.1402
23197	chr11	644608	G	C	1	200	0	0	1	0	SNV	DRD4	EntrezGene	HGNC:3025	1815	NM_000797.4	RefSeq	Transcript	downstream_gene_variant	-	-	-	-	-	rs111947578,COSV99059119	MODIFIER	3902	1	-	protein_coding	YES	-	-	-	-	chr11:g.644608G>C	-	-	-	0	0.0004407	0	2.897e-05	0	0	0.0003322	0.0008863	0.0003275	0
26138	chr11	27658369	C	T	36	200	16	1	14	2	SNV	BDNF	EntrezGene	HGNC:1033	627	NM_170735.5	RefSeq	Transcript	missense_variant	1281/4757	196/744	66/247	V/M	Gtg/Atg	rs6265,CM020369,COSV59234714	MODERATE	-	-1	-	protein_coding	-	-	-	1/1	-	chr11:g.27658369C>T	NM_170735.5:c.196G>A	NP_733931.1:p.Val66Met	-	0.1968	0.1949	0.03335	0.1521	0.2163	0.4916	0.1522	0.1902	0.1833	0.1936
26139	chr11	27660309	C	T	2	200	0	0	2	0	SNV	BDNF	EntrezGene	HGNC:1033	627	NM_170735.5	RefSeq	Transcript	upstream_gene_variant	-	-	-	-	-	rs57083135	MODIFIER	660	-1	-	protein_coding	-	-	-	-	-	chr11:g.27660309C>T	-	-	-	0.008	0.0154	0.08507	0.01135	0.008646	0.03306	0.005957	0.008627	0.01176	0.01404
32025	chr11	113412715	T	C	2	200	0	0	2	0	SNV	DRD2	EntrezGene	HGNC:3023	1813	NM_000795.4	RefSeq	Transcript	missense_variant	1333/2808	979/1332	327/443	K/E	Aag/Gag	rs71653614	MODERATE	-	-1	-	protein_coding	-	-	-	7/8	-	chr11:g.113412715T>C	NM_000795.4:c.979A>G	NP_000786.1:p.Lys327Glu	-	0.0099	0.003776	0.0004921	0.0003469	0.0006946	0	0.02046	0.003248	0.004889	0.002613
32026	chr11	113412728	G	A	1	200	1	0	0	0	SNV	DRD2	EntrezGene	HGNC:3023	1813	NM_000795.4	RefSeq	Transcript	synonymous_variant	1320/2808	966/1332	322/443	P	ccC/ccT	rs143935143	LOW	-	-1	-	protein_coding	-	-	-	7/8	-	chr11:g.113412728G>A	NM_000795.4:c.966C>T	NP_000786.1:p.Pro322=	-	0	0.0005613	0.0004306	0.0001735	0	0	0.0004158	0.0009518	0.000163	0.0003266
32027	chr11	113412737	G	A	103	200	30	10	17	18	SNV	DRD2	EntrezGene	HGNC:3023	1813	NM_000795.4	RefSeq	Transcript	synonymous_variant	1311/2808	957/1332	319/443	P	ccC/ccT	rs6277,CM030215,COSV60757274	LOW	-	-1	-	protein_coding	-	-	-	7/8	-	chr11:g.113412737G>A	NM_000795.4:c.957C>T	NP_000786.1:p.Pro319=	-	0.5437	0.4111	0.1148	0.2555	0.5418	0.05681	0.4582	0.5433	0.4725	0.3785
32028	chr11	113412755	A	G	141	200	25	22	16	28	SNV	DRD2	EntrezGene	HGNC:3023	1813	NM_000795.4	RefSeq	Transcript	synonymous_variant	1293/2808	939/1332	313/443	H	caT/caC	rs6275,COSV60759276	LOW	-	-1	-	protein_coding	-	-	-	7/8	-	chr11:g.113412755A>G	NM_000795.4:c.939T>C	NP_000786.1:p.His313=	-	0.6938	0.6433	0.3647	0.6808	0.6477	0.4585	0.6591	0.6993	0.6634	0.6358
32029	chr11	113412762	G	C	5	200	4	0	1	0	SNV	DRD2	EntrezGene	HGNC:3023	1813	NM_000795.4	RefSeq	Transcript	missense_variant	1286/2808	932/1332	311/443	S/C	tCc/tGc	rs1801028,CM940365,COSV60758010	MODERATE	-	-1	-	protein_coding	-	-	-	7/8	-	chr11:g.113412762G>C	NM_000795.4:c.932C>G	NP_000786.1:p.Ser311Cys	-	0.0229	0.02656	0.004184	0.02133	0.03911	0.0354	0.02261	0.02059	0.02901	0.05932
32030	chr11	113412842	G	A	1	200	1	0	0	0	SNV	DRD2	EntrezGene	HGNC:3023	1813	NM_000795.4	RefSeq	Transcript	synonymous_variant	1206/2808	852/1332	284/443	L	ctC/ctT	rs4986921,COSV60754750	LOW	-	-1	-	protein_coding	-	-	-	7/8	-	chr11:g.113412842G>A	NM_000795.4:c.852C>T	NP_000786.1:p.Leu284=	-	0	0.002891	0.03934	0.001909	0	0	0	6.242e-05	0.0009839	0.0001635
32031	chr11	113414344	C	A	1	200	1	0	0	0	SNV	DRD2	EntrezGene	HGNC:3023	1813	NM_000795.4	RefSeq	Transcript	intron_variant	-	-	-	-	-	rs189493022,COSV60756144	MODIFIER	-	-1	-	protein_coding	-	-	-	-	6/7	chr11:g.113414344C>A	NM_000795.4:c.810+31G>T	-	-	0.001	0.0008709	0.0002461	0.0004336	0.00625	0	0.0005082	0.001046	0.00114	0
32032	chr11	113416972	C	T	1	200	1	0	0	0	SNV	DRD2	EntrezGene	HGNC:3023	1813	NM_000795.4	RefSeq	Transcript	synonymous_variant	777/2808	423/1332	141/443	L	ctG/ctA	rs1800499	LOW	-	-1	-	protein_coding	-	-	-	4/8	-	chr11:g.113416972C>T	NM_000795.4:c.423G>A	NP_000786.1:p.Leu141=	-	0.0338	0.02773	0.005856	0.01393	0.05272	0	0.02499	0.03625	0.03796	0.03164
34487	chr12	7814480	A	G	66	200	26	5	18	6	SNV	SLC2A14	EntrezGene	HGNC:18301	144195	NM_153449.4	RefSeq	Transcript	synonymous_variant	1532/3498	1399/1563	467/520	L	Ttg/Ctg	rs10845983,COSV61586792	LOW	-	-1	-	protein_coding	-	-	-	12/12	-	chr12:g.7814480A>G	NM_153449.4:c.1399T>C	NP_703150.1:p.Leu467=	-	0	0.3072	0.06518	0.3999	0.3854	0.1096	0.2887	0.3283	0.3313	0.3536
34488	chr12	7814539	T	A	46	200	14	2	18	5	SNV	SLC2A14	EntrezGene	HGNC:18301	144195	NM_153449.4	RefSeq	Transcript	splice_region_variant,intron_variant	-	-	-	-	-	rs11055945,COSV61585928	LOW	-	-1	-	protein_coding	-	-	-	-	11/11	chr12:g.7814539T>A	NM_153449.4:c.1345-5A>T	-	-	0	0.2737	0.1925	0.2286	0.2131	0.4998	0.2746	0.2639	0.2462	0.2936
34489	chr12	7827462	A	G	6	200	5	0	1	0	SNV	SLC2A14	EntrezGene	HGNC:18301	144195	NM_153449.4	RefSeq	Transcript	intron_variant	-	-	-	-	-	rs17727996	MODIFIER	-	-1	-	protein_coding	-	-	-	-	8/11	chr12:g.7827462A>G	NM_153449.4:c.933+33T>C	-	-	0	0.02324	0.003871	0.01395	0.03551	0.0002236	0.02884	0.02885	0.03132	0.02769
34490	chr12	7827710	T	TA	200	200	0	52	0	48	insertion	SLC2A14	EntrezGene	HGNC:18301	144195	NM_153449.4	RefSeq	Transcript	intron_variant	-	-	-	-	-	rs56049529	MODIFIER	-	-1	-	protein_coding	-	-	-	-	7/11	chr12:g.7827713dup	NM_153449.4:c.746-29dup	-	-	0	0.9719	0.8469	0.9887	0.994	0.9695	0.9977	0.989	0.9678	0.9935
34491	chr12	7832838	G	GA	1	200	1	0	0	0	insertion	SLC2A14	EntrezGene	HGNC:18301	144195	NM_153449.4	RefSeq	Transcript	intron_variant	-	-	-	-	-	rs564413170	MODIFIER	-	-1	-	protein_coding	-	-	-	-	3/11	chr12:g.7832839dup	NM_153449.4:c.88-25dup	-	-	0	0.001969	0.000924	0.00119	0	0	0.001572	0.003448	0.001806	6.539e-05
34492	chr12	7832864	T	C	70	200	16	11	24	4	SNV	SLC2A14	EntrezGene	HGNC:18301	144195	NM_153449.4	RefSeq	Transcript	intron_variant	-	-	-	-	-	rs17728008,COSV61589330	MODIFIER	-	-1	-	protein_coding	-	-	-	-	3/11	chr12:g.7832864T>C	NM_153449.4:c.88-50A>G	-	-	0	0.242	0.1779	0.1482	0.3168	0.001394	0.314	0.3111	0.2899	0.1857
34493	chr12	7839844	C	T	69	200	20	8	23	5	SNV	SLC2A14	EntrezGene	HGNC:18301	144195	NM_153449.4	RefSeq	Transcript	intron_variant	-	-	-	-	-	rs36141788	MODIFIER	-	-1	-	protein_coding	-	-	-	-	3/11	chr12:g.7839844C>T	NM_153449.4:c.88-7030G>A	-	-	0	0.3905	0.1872	0.4548	0.3691	0.3396	0.375	0.3685	0.3925	0.4548
39204	chr12	89350996	A	C	32	200	8	3	14	2	SNV	DUSP6	EntrezGene	HGNC:3072	1848	NM_001946.4	RefSeq	Transcript	missense_variant	892/3627	430/1146	144/381	S/A	Tcc/Gcc	rs770087	MODERATE	-	-1	-	protein_coding	-	-	-	2/3	-	chr12:g.89350996A>C	NM_001946.4:c.430T>G	NP_001937.2:p.Ser144Ala	-	0.2018	0.1905	0.3874	0.2334	0.1829	0.02818	0.1503	0.1873	0.1945	0.1782
39205	chr12	89351049	A	G	16	200	3	0	9	2	SNV	DUSP6	EntrezGene	HGNC:3072	1848	NM_001946.4	RefSeq	Transcript	intron_variant	-	-	-	-	-	rs808820	MODIFIER	-	-1	-	protein_coding	-	-	-	-	1/2	chr12:g.89351049A>G	NM_001946.4:c.401-24T>C	-	-	0.1163	0.1175	0.1447	0.1886	0.1053	0.02351	0.1136	0.1134	0.1252	0.09742
39206	chr12	89351700	C	A	116	200	21	20	25	15	SNV	DUSP6	EntrezGene	HGNC:3072	1848	NM_001946.4	RefSeq	Transcript	missense_variant	802/3627	340/1146	114/381	V/L	Gtg/Ttg	rs2279574,COSV54378597	MODERATE	-	-1	-	protein_coding	-	-	-	1/3	-	chr12:g.89351700C>A	NM_001946.4:c.340G>T	NP_001937.2:p.Val114Leu	-	0.5557	0.5227	0.2772	0.5166	0.4875	0.6094	0.6262	0.537	0.5249	0.4815
39207	chr12	89351780	G	A	3	200	1	0	2	0	SNV	DUSP6	EntrezGene	HGNC:3072	1848	NM_001946.4	RefSeq	Transcript	missense_variant	722/3627	260/1146	87/381	T/I	aCc/aTc	rs61734372	MODERATE	-	-1	-	protein_coding	-	-	-	1/3	-	chr12:g.89351780G>A	NM_001946.4:c.260C>T	NP_001937.2:p.Thr87Ile	-	0.0398	0.02378	0.006344	0.01723	0.00935	0	0.02006	0.03864	0.02702	0.009021
39208	chr12	89352015	G	A	1	200	0	0	1	0	SNV	DUSP6	EntrezGene	HGNC:3072	1848	NM_001946.4	RefSeq	Transcript	missense_variant	487/3627	25/1146	9/381	P/S	Ccc/Tcc	rs1027986241,COSV54378284	MODERATE	-	-1	-	protein_coding	-	-	-	1/3	-	chr12:g.89352015G>A	NM_001946.4:c.25C>T	NP_001937.2:p.Pro9Ser	-	0	1.222e-05	0	2.9e-05	0	0	0	1.83e-05	0	0
49900	chr14	101964972	C	T	2	200	2	0	0	0	SNV	DYNC1H1	EntrezGene	HGNC:2961	1778	NM_001376.5	RefSeq	Transcript	intron_variant	-	-	-	-	-	rs142499415	MODIFIER	-	1	-	protein_coding	YES	-	-	-	1/77	chr14:g.101964972C>T	NM_001376.5:c.256+25C>T	-	-	0.0139	0.008913	0.001974	0.001679	0.005184	0.0001394	0.03218	0.01167	0.007002	0.003313
49901	chr14	101979309	T	G	1	200	1	0	0	0	SNV	DYNC1H1	EntrezGene	HGNC:2961	1778	NM_001376.5	RefSeq	Transcript	intron_variant	-	-	-	-	-	rs202110844	MODIFIER	-	1	-	protein_coding	YES	-	-	-	2/77	chr14:g.101979309T>G	NM_001376.5:c.345-10T>G	-	-	0	0.0006051	0.0002466	0	0	0	0.0004158	0.0011	0.0008162	0.0002946
49902	chr14	101979824	G	A	41	200	23	0	16	1	SNV	DYNC1H1	EntrezGene	HGNC:2961	1778	NM_001376.5	RefSeq	Transcript	synonymous_variant	743/19940	624/13941	208/4646	P	ccG/ccA	rs3818188,COSV64134903	LOW	-	1	-	protein_coding	YES	-	-	4/78	-	chr14:g.101979824G>A	NM_001376.5:c.624G>A	NP_001367.2:p.Pro208=	-	0.1958	0.2213	0.04063	0.3616	0.2897	0.4546	0.1979	0.1879	0.2199	0.1369
49903	chr14	101986250	T	C	1	200	1	0	0	0	SNV	DYNC1H1	EntrezGene	HGNC:2961	1778	NM_001376.5	RefSeq	Transcript	synonymous_variant	2144/19940	2025/13941	675/4646	N	aaT/aaC	rs140154194	LOW	-	1	-	protein_coding	YES	-	-	8/78	-	chr14:g.101986250T>C	NM_001376.5:c.2025T>C	NP_001367.2:p.Asn675=	-	0	0.0001593	0	2.896e-05	0	0	0.0003698	0.0002731	0	0
49904	chr14	101986736	A	G	2	200	1	0	1	0	SNV	DYNC1H1	EntrezGene	HGNC:2961	1778	NM_001376.5	RefSeq	Transcript	synonymous_variant	2630/19940	2511/13941	837/4646	A	gcA/gcG	rs17512054,COSV64137011	LOW	-	1	-	protein_coding	YES	-	-	8/78	-	chr14:g.101986736A>G	NM_001376.5:c.2511A>G	NP_001367.2:p.Ala837=	-	0.008	0.01158	0.001599	0.008817	0.01251	0.0002175	0.004527	0.01249	0.009296	0.02861
49905	chr14	101988691	CGTT	C	2	200	2	0	0	0	deletion	DYNC1H1	EntrezGene	HGNC:2961	1778	NM_001376.5	RefSeq	Transcript	intron_variant	-	-	-	-	-	rs566271356	MODIFIER	-	1	-	protein_coding	YES	-	-	-	9/77	chr14:g.101988694_101988696del	NM_001376.5:c.2719-9_2719-7del	-	2	0	0.000203	6.158e-05	0	0.002977	0	0	0.0001585	0.0003265	0
49906	chr14	101994872	A	G	26	200	14	0	12	0	SNV	DYNC1H1	EntrezGene	HGNC:2961	1778	NM_001376.5	RefSeq	Transcript	intron_variant	-	-	-	-	-	rs4900529,COSV64135206,COSV64140381	MODIFIER	-	1	-	protein_coding	YES	-	-	-	13/77	chr14:g.101994872A>G	NM_001376.5:c.3333+23A>G	-	-	0.0905	0.1408	0.2468	0.1432	0.1488	0.2533	0.09589	0.107	0.1302	0.1711
49907	chr14	101994898	A	G	1	200	1	0	0	0	SNV	DYNC1H1	EntrezGene	HGNC:2961	1778	NM_001376.5	RefSeq	Transcript	intron_variant	-	-	-	-	-	rs1250064653	MODIFIER	-	1	-	protein_coding	YES	-	-	-	13/77	chr14:g.101994898A>G	NM_001376.5:c.3333+49A>G	-	-	0	3.985e-06	0	0	9.936e-05	0	0	0	0	0
49908	chr14	101997070	A	G	26	200	14	0	12	0	SNV	DYNC1H1	EntrezGene	HGNC:2961	1778	NM_001376.5	RefSeq	Transcript	synonymous_variant	3719/19940	3600/13941	1200/4646	Q	caA/caG	rs12893215,COSV64135209	LOW	-	1	-	protein_coding	YES	-	-	16/78	-	chr14:g.101997070A>G	NM_001376.5:c.3600A>G	NP_001367.2:p.Gln1200=	-	0.0905	0.1408	0.247	0.1434	0.1488	0.2531	0.09578	0.1071	0.1301	0.171
49909	chr14	102000093	G	A	1	200	1	0	0	0	SNV	DYNC1H1	EntrezGene	HGNC:2961	1778	NM_001376.5	RefSeq	Transcript	synonymous_variant	4028/19940	3909/13941	1303/4646	A	gcG/gcA	rs34690489	LOW	-	1	-	protein_coding	YES	-	-	17/78	-	chr14:g.102000093G>A	NM_001376.5:c.3909G>A	NP_001367.2:p.Ala1303=	-	0.008	0.008845	0.02461	0.01084	0.02223	0.0002718	0.001848	0.009672	0.009941	0.0006206
49910	chr14	102001510	A	G	27	200	15	0	12	0	SNV	DYNC1H1	EntrezGene	HGNC:2961	1778	NM_001376.5	RefSeq	Transcript	intron_variant	-	-	-	-	-	rs2251644,COSV64135217	MODIFIER	-	1	-	protein_coding	YES	-	-	-	20/77	chr14:g.102001510A>G	NM_001376.5:c.4396-25A>G	-	-	0.0905	0.1731	0.3941	0.2071	0.1788	0.2878	0.09637	0.1136	0.1548	0.2258
49911	chr14	102005101	G	T	2	200	1	0	1	0	SNV	DYNC1H1	EntrezGene	HGNC:2961	1778	NM_001376.5	RefSeq	Transcript	synonymous_variant	5417/19940	5298/13941	1766/4646	L	ctG/ctT	rs149395439	LOW	-	1	-	protein_coding	YES	-	-	26/78	-	chr14:g.102005101G>T	NM_001376.5:c.5298G>T	NP_001367.2:p.Leu1766=	-	0	0.002709	0.0008618	0.0006361	0	0	0.006329	0.003808	0.002771	0.001895
49912	chr14	102016033	G	A	1	200	1	0	0	0	SNV	DYNC1H1	EntrezGene	HGNC:2961	1778	NM_001376.5	RefSeq	Transcript	missense_variant	7539/19940	7420/13941	2474/4646	A/T	Gcc/Acc	rs766837403,COSV64136626	MODERATE	-	1	-	protein_coding	YES	-	-	36/78	-	chr14:g.102016033G>A	NM_001376.5:c.7420G>A	NP_001367.2:p.Ala2474Thr	-	0	1.999e-05	0	5.792e-05	0	0	0	1.764e-05	0	3.275e-05
49913	chr14	102016062	C	T	9	200	7	0	2	0	SNV	DYNC1H1	EntrezGene	HGNC:2961	1778	NM_001376.5	RefSeq	Transcript	synonymous_variant	7568/19940	7449/13941	2483/4646	I	atC/atT	rs17541158	LOW	-	1	-	protein_coding	YES	-	-	36/78	-	chr14:g.102016062C>T	NM_001376.5:c.7449C>T	NP_001367.2:p.Ile2483=	-	0.0437	0.03242	0.006611	0.02168	0.08633	0.0007692	0.04687	0.04183	0.04116	0.01295
49914	chr14	102016316	A	T	1	200	1	0	0	0	SNV	DYNC1H1	EntrezGene	HGNC:2961	1778	NM_001376.5	RefSeq	Transcript	intron_variant	-	-	-	-	-	-	MODIFIER	-	1	-	protein_coding	YES	-	-	-	36/77	chr14:g.102016316A>T	NM_001376.5:c.7474-33A>T	-	-	0	0	0	0	0	0	0	0	0	0
49915	chr14	102016399	A	G	1	200	1	0	0	0	SNV	DYNC1H1	EntrezGene	HGNC:2961	1778	NM_001376.5	RefSeq	Transcript	synonymous_variant	7643/19940	7524/13941	2508/4646	L	ctA/ctG	rs17541179,COSV64137017	LOW	-	1	-	protein_coding	YES	-	-	37/78	-	chr14:g.102016399A>G	NM_001376.5:c.7524A>G	NP_001367.2:p.Leu2508=	-	0.001	0.01648	0.08895	0.0109	0.02877	5.437e-05	0.0004157	0.006241	0.01678	0.03949
49916	chr14	102027152	A	C	1	200	0	0	1	0	SNV	DYNC1H1	EntrezGene	HGNC:2961	1778	NM_001376.5	RefSeq	Transcript	intron_variant	-	-	-	-	-	rs759808348	MODIFIER	-	1	-	protein_coding	YES	-	-	-	44/77	chr14:g.102027152A>C	NM_001376.5:c.8772-22A>C	-	-	0	3.981e-05	6.152e-05	0	0	0	0.0001387	5.286e-05	0	0
49917	chr14	102027424	A	G	26	200	14	0	12	0	SNV	DYNC1H1	EntrezGene	HGNC:2961	1778	NM_001376.5	RefSeq	Transcript	synonymous_variant	9047/19940	8928/13941	2976/4646	L	ctA/ctG	rs8010870,COSV64135556	LOW	-	1	-	protein_coding	YES	-	-	46/78	-	chr14:g.102027424A>G	NM_001376.5:c.8928A>G	NP_001367.2:p.Leu2976=	-	0.0895	0.1379	0.2261	0.1417	0.1488	0.2525	0.09519	0.1044	0.1269	0.171
49918	chr14	102029519	A	T	1	200	1	0	0	0	SNV	DYNC1H1	EntrezGene	HGNC:2961	1778	NM_001376.5	RefSeq	Transcript	intron_variant	-	-	-	-	-	rs2720210	MODIFIER	-	1	-	protein_coding	YES	-	-	-	48/77	chr14:g.102029519A>T	NM_001376.5:c.9469-20A>T	-	-	0.001	0.01651	0.08899	0.01099	0.02879	5.437e-05	0.0004163	0.006267	0.01695	0.03946
49919	chr14	102030314	A	C	8	200	2	0	4	1	SNV	DYNC1H1	EntrezGene	HGNC:2961	1778	NM_001376.5	RefSeq	Transcript	intron_variant	-	-	-	-	-	rs17541366	MODIFIER	-	1	-	protein_coding	YES	-	-	-	51/77	chr14:g.102030314A>C	NM_001376.5:c.9883+32A>C	-	-	0.0497	0.03092	0.006828	0.01674	0.0255	0.0003262	0.0199	0.04706	0.0352	0.02682
49920	chr14	102039597	C	T	4	200	2	0	2	0	SNV	DYNC1H1	EntrezGene	HGNC:2961	1778	NM_001376.5	RefSeq	Transcript	intron_variant	-	-	-	-	-	rs35583498	MODIFIER	-	1	-	protein_coding	YES	-	-	-	61/77	chr14:g.102039597C>T	NM_001376.5:c.11596-41C>T	-	-	0.006	0.009829	0.002645	0.001821	0.01994	0	0.02822	0.01278	0.01026	0.001209
49921	chr14	102041574	C	G	1	200	1	0	0	0	SNV	DYNC1H1	EntrezGene	HGNC:2961	1778	NM_001376.5	RefSeq	Transcript	missense_variant,splice_region_variant	12061/19940	11942/13941	3981/4646	T/R	aCa/aGa	rs138428684	MODERATE	-	1	-	protein_coding	YES	-	-	65/78	-	chr14:g.102041574C>G	NM_001376.5:c.11942C>G	NP_001367.2:p.Thr3981Arg	-	0.006	0.003102	0.001169	0.001474	0.003672	0	0.001525	0.005412	0.003257	0.0001633
49922	chr14	102041719	C	A	15	200	9	1	4	0	SNV	DYNC1H1	EntrezGene	HGNC:2961	1778	NM_001376.5	RefSeq	Transcript	missense_variant	12206/19940	12087/13941	4029/4646	H/Q	caC/caA	rs10129889,COSV64141742	MODERATE	-	1	-	protein_coding	YES	-	-	65/78	-	chr14:g.102041719C>A	NM_001376.5:c.12087C>A	NP_001367.2:p.His4029Gln	-	0.0696	0.06934	0.2771	0.04245	0.04293	0.0003807	0.09167	0.06878	0.06623	0.02656
49923	chr14	102044526	G	A	23	200	11	0	12	0	SNV	DYNC1H1	EntrezGene	HGNC:2961	1778	NM_001376.5	RefSeq	Transcript	intron_variant	-	-	-	-	-	rs17512884,COSV64143254	MODIFIER	-	1	-	protein_coding	YES	-	-	-	71/77	chr14:g.102044526G>A	NM_001376.5:c.12902+35G>A	-	-	0.0706	0.06542	0.04289	0.03641	0.09168	0.009678	0.08961	0.0723	0.06678	0.09208
49924	chr14	102044537	G	A	47	200	22	2	17	2	SNV	DYNC1H1	EntrezGene	HGNC:2961	1778	NM_001376.5	RefSeq	Transcript	intron_variant	-	-	-	-	-	rs2273440,COSV64137255	MODIFIER	-	1	-	protein_coding	YES	-	-	-	71/77	chr14:g.102044537G>A	NM_001376.5:c.12902+46G>A	-	-	0.2048	0.2544	0.6495	0.227	0.2714	0.2531	0.21	0.2211	0.2551	0.2258
49925	chr14	102047890	T	C	33	200	16	0	13	2	SNV	DYNC1H1	EntrezGene	HGNC:2961	1778	NM_001376.5	RefSeq	Transcript	synonymous_variant	13199/19940	13080/13941	4360/4646	T	acT/acC	rs13749,COSV64135226	LOW	-	1	-	protein_coding	YES	-	-	73/78	-	chr14:g.102047890T>C	NM_001376.5:c.13080T>C	NP_001367.2:p.Thr4360=	-	0.1421	0.2246	0.5968	0.2489	0.2472	0.2878	0.1239	0.1634	0.2131	0.2543
49926	chr14	102049925	C	T	2	200	2	0	0	0	SNV	DYNC1H1	EntrezGene	HGNC:2961	1778	NM_001376.5	RefSeq	Transcript	intron_variant	-	-	-	-	-	rs45540432	MODIFIER	-	1	-	protein_coding	YES	-	-	-	76/77	chr14:g.102049925C>T	NM_001376.5:c.13684+43C>T	-	-	0.0139	0.0086	0.001812	0.00174	0.004972	0.0001646	0.02837	0.01117	0.006217	0.003366
50009	chr14	102922662	T	C	90	200	28	8	28	9	SNV	AMN	EntrezGene	HGNC:14604	81693	NM_030943.3	RefSeq	Transcript	5_prime_UTR_variant	7/1557	-	-	-	-	rs2295828,COSV54486948	MODIFIER	-	1	-	protein_coding	-	-	-	1/12	-	chr14:g.102922662T>C	NM_030943.3:c.-27T>C	-	-	0.4831	0.4399	0.4528	0.5027	0.5014	0.1925	0.4267	0.4763	0.4613	0.3698
50010	chr14	102922666	G	C	75	200	23	5	26	8	SNV	AMN	EntrezGene	HGNC:14604	81693	NM_030943.3	RefSeq	Transcript	5_prime_UTR_variant	11/1557	-	-	-	-	rs2295829,COSV54486859	MODIFIER	-	1	-	protein_coding	-	-	-	1/12	-	chr14:g.102922666G>C	NM_030943.3:c.-23G>C	-	-	0.4125	0.3433	0.5545	0.308	0.3748	0.09398	0.3335	0.3826	0.37	0.2863
50011	chr14	102928410	C	T	2	200	0	0	2	0	SNV	AMN	EntrezGene	HGNC:14604	81693	NM_030943.3	RefSeq	Transcript	intron_variant	-	-	-	-	-	rs202004969	MODIFIER	-	1	-	protein_coding	-	-	-	-	3/11	chr14:g.102928410C>T	NM_030943.3:c.208-16C>T	-	-	0.002	0.002034	0.0005485	0.001393	0.0005459	0	0.003737	0.003142	0.002352	0.0003437
50012	chr14	102928825	G	A	2	200	1	0	1	0	SNV	AMN	EntrezGene	HGNC:14604	81693	NM_030943.3	RefSeq	Transcript	synonymous_variant	396/1557	363/1362	121/453	G	ggG/ggA	rs141455061,COSV54486019	LOW	-	1	-	protein_coding	-	-	-	5/12	-	chr14:g.102928825G>A	NM_030943.3:c.363G>A	NP_112205.2:p.Gly121=	-	0.0109	0.005952	0.001001	0.001102	0.0008024	0	0.03691	0.006189	0.003976	0.001079
50013	chr14	102929507	G	A	1	200	0	0	1	0	SNV	AMN	EntrezGene	HGNC:14604	81693	NM_030943.3	RefSeq	Transcript	missense_variant	764/1557	731/1362	244/453	R/Q	cGg/cAg	-	MODERATE	-	1	-	protein_coding	-	-	-	7/12	-	chr14:g.102929507G>A	NM_030943.3:c.731G>A	NP_112205.2:p.Arg244Gln	-	0	0	0	0	0	0	0	0	0	0
50014	chr14	102929723	A	G	4	200	3	0	1	0	SNV	AMN	EntrezGene	HGNC:14604	81693	NM_030943.3	RefSeq	Transcript	missense_variant	862/1557	829/1362	277/453	T/A	Acc/Gcc	rs146499374	MODERATE	-	1	-	protein_coding	-	-	-	8/12	-	chr14:g.102929723A>G	NM_030943.3:c.829A>G	NP_112205.2:p.Thr277Ala	-	0.007	0.004961	0.0008604	0.003948	0.001063	0	0.00111	0.006146	0.00712	0.01047
50015	chr14	102929749	G	A	1	200	1	0	0	0	SNV	AMN	EntrezGene	HGNC:14604	81693	NM_030943.3	RefSeq	Transcript	intron_variant	-	-	-	-	-	rs140902778	MODIFIER	-	1	-	protein_coding	-	-	-	-	8/11	chr14:g.102929749G>A	NM_030943.3:c.843+12G>A	-	-	0.007	0.002491	0.0002601	0.002674	0.0002371	0	0.002034	0.004181	0.00463	0.0006593
50016	chr14	102930369	C	G	64	200	24	4	16	8	SNV	AMN	EntrezGene	HGNC:14604	81693	NM_030943.3	RefSeq	Transcript	intron_variant	-	-	-	-	-	rs148815688	MODIFIER	-	1	-	protein_coding	-	-	-	-	10/11	chr14:g.102930369C>G	NM_030943.3:c.1170-37C>G	-	-	0.3807	0.2759	0.196	0.2243	0.2941	0.09156	0.3026	0.3317	0.2977	0.2867
50017	chr14	102930656	C	CGCCGGG	3	200	2	0	1	0	insertion	AMN	EntrezGene	HGNC:14604	81693	NM_030943.3	RefSeq	Transcript	inframe_insertion	1371-1372/1557	1338-1339/1362	446-447/453	-/AG	-/GCCGGG	rs36040113	MODERATE	-	1	-	protein_coding	-	-	-	12/12	-	chr14:g.102930661_102930666dup	NM_030943.3:c.1343_1348dup	NP_112205.2:p.Gly448_Ala449dup	10	0.005	0.007692	0.03303	0.005114	0.006779	0	0.009224	0.00709	0.01016	0.004797
50018	chr14	102933666	T	C	3	200	1	0	2	0	SNV	AMN	EntrezGene	HGNC:14604	81693	NM_030943.3	RefSeq	Transcript	downstream_gene_variant	-	-	-	-	-	rs35064888	MODIFIER	2824	1	-	protein_coding	-	-	-	-	-	chr14:g.102933666T>C	-	-	-	0.0139	0.007579	0.002066	0.007454	0.008296	0	0.005758	0.01007	0.009868	0.001841
50998	chr15	23644592	G	T	8	200	6	0	2	0	SNV	MAGEL2	EntrezGene	HGNC:6814	54551	NM_019066.5	RefSeq	Transcript	missense_variant	3276/4319	3151/3750	1051/1249	L/I	Ctc/Atc	rs2233070,COSV58566715	MODERATE	-	-1	-	protein_coding	YES	-	-	1/1	-	chr15:g.23644592G>T	NM_019066.5:c.3151C>A	NP_061939.3:p.Leu1051Ile	-	0.0338	0.03118	0.06102	0.01257	0.03478	0.0484	0.05919	0.02198	0.03386	0.03954
50999	chr15	23644726	G	C	1	200	1	0	0	0	SNV	MAGEL2	EntrezGene	HGNC:6814	54551	NM_019066.5	RefSeq	Transcript	missense_variant	3142/4319	3017/3750	1006/1249	T/S	aCc/aGc	rs138628273,COSV58568702	MODERATE	-	-1	-	protein_coding	YES	-	-	1/1	-	chr15:g.23644726G>C	NM_019066.5:c.3017C>G	NP_061939.3:p.Thr1006Ser	-	0.002	0.003339	0.001165	0.001449	0.0002982	0	0.005804	0.005382	0.003471	0.0002287
51000	chr15	23645462	C	G	1	200	0	0	1	0	SNV	MAGEL2	EntrezGene	HGNC:6814	54551	NM_019066.5	RefSeq	Transcript	missense_variant	2406/4319	2281/3750	761/1249	A/P	Gca/Cca	rs146970674	MODERATE	-	-1	-	protein_coding	YES	-	-	1/1	-	chr15:g.23645462C>G	NM_019066.5:c.2281G>C	NP_061939.3:p.Ala761Pro	-	0	0.0007393	0.0001294	0.0002608	0	0	0.0001396	0.001401	0.0006623	0.0002614
51001	chr15	23645669	C	T	1	200	0	0	1	0	SNV	MAGEL2	EntrezGene	HGNC:6814	54551	NM_019066.5	RefSeq	Transcript	missense_variant	2199/4319	2074/3750	692/1249	V/I	Gtc/Atc	rs200926181	MODERATE	-	-1	-	protein_coding	YES	-	-	1/1	-	chr15:g.23645669C>T	NM_019066.5:c.2074G>A	NP_061939.3:p.Val692Ile	-	0.002	0.003881	0.0006367	0.000992	0.003891	0.000191	0	0.002658	0.003916	0.02098
51002	chr15	23646356	C	G	18	200	9	0	7	1	SNV	MAGEL2	EntrezGene	HGNC:6814	54551	NM_019066.5	RefSeq	Transcript	missense_variant	1512/4319	1387/3750	463/1249	A/P	Gct/Cct	rs2233063	MODERATE	-	-1	-	protein_coding	YES	-	-	1/1	-	chr15:g.23646356C>G	NM_019066.5:c.1387G>C	NP_061939.3:p.Ala463Pro	-	0.0567	0.04838	0.09267	0.03053	0.02273	0.0608	0.1382	0.04304	0.03687	0.06325
51003	chr15	23646357	GGGGGCCTGGCGGATCACGGGT	G	1	200	0	0	1	0	deletion	MAGEL2	EntrezGene	HGNC:6814	54551	NM_019066.5	RefSeq	Transcript	inframe_deletion	1490-1510/4319	1365-1385/3750	455-462/1249	PPVIRQAP/P	ccACCCGTGATCCGCCAGGCCCCc/ccc	rs794726941	MODERATE	-	-1	-	protein_coding	YES	-	-	1/1	-	chr15:g.23646396_23646416del	NM_019066.5:c.1365_1385del	NP_061939.3:p.Pro456_Pro462del	-	0	0.002598	0	0.0003534	0	0.0004817	0	0.00166	0.001923	0.01649
51004	chr15	23646457	G	A	2	200	2	0	0	0	SNV	MAGEL2	EntrezGene	HGNC:6814	54551	NM_019066.5	RefSeq	Transcript	missense_variant	1411/4319	1286/3750	429/1249	P/L	cCg/cTg	rs2233061	MODERATE	-	-1	-	protein_coding	YES	-	-	1/1	-	chr15:g.23646457G>A	NM_019066.5:c.1286C>T	NP_061939.3:p.Pro429Leu	-	0.004	0.003311	0.0008621	0.002092	0.007576	0.0001734	0	0.005108	0.003745	0.003545
51005	chr15	23646664	G	A	6	200	3	0	3	0	SNV	MAGEL2	EntrezGene	HGNC:6814	54551	NM_019066.5	RefSeq	Transcript	missense_variant	1204/4319	1079/3750	360/1249	A/V	gCg/gTg	rs111759069,COSV58566046	MODERATE	-	-1	-	protein_coding	YES	-	-	1/1	-	chr15:g.23646664G>A	NM_019066.5:c.1079C>T	NP_061939.3:p.Ala360Val	-	0.003	0.005703	0.001244	0.001588	0.0001762	0	0.00467	0.01259	0.004965	0.0002393
51006	chr15	23647104	T	G	1	200	1	0	0	0	SNV	MAGEL2	EntrezGene	HGNC:6814	54551	NM_019066.5	RefSeq	Transcript	synonymous_variant	764/4319	639/3750	213/1249	P	ccA/ccC	rs886042708,COSV58567336	LOW	-	-1	-	protein_coding	YES	-	-	1/1	-	chr15:g.23647104T>G	NM_019066.5:c.639A>C	NP_061939.3:p.Pro213=	-	0	0.000485	0.0002704	0.0001276	0.0002622	0	0	0.000309	0.0005048	0.001834
51007	chr15	23647204	ACCATCGGGGTCCCCGGAGGAGGAGGATGGG	A	1	200	0	0	1	0	deletion	MAGEL2	EntrezGene	HGNC:6814	54551	NM_019066.5	RefSeq	Transcript	inframe_deletion	634-663/4319	509-538/3750	170-180/1249	AHPPPPGTPMV/V	gCCCATCCTCCTCCTCCGGGGACCCCGATGGtg/gtg	rs751352401	MODERATE	-	-1	-	protein_coding	YES	-	-	1/1	-	chr15:g.23647239_23647268del	NM_019066.5:c.509_538del	NP_061939.3:p.Ala170_Met179del	-	0	0.0007208	0.000431	0.001672	0	0	0	0.0008493	0.00119	0.0001148
51008	chr15	23647268	T	C	1	200	0	0	1	0	SNV	MAGEL2	EntrezGene	HGNC:6814	54551	NM_019066.5	RefSeq	Transcript	missense_variant	600/4319	475/3750	159/1249	M/V	Atg/Gtg	rs899128423	MODERATE	-	-1	-	protein_coding	YES	-	-	1/1	-	chr15:g.23647268T>C	NM_019066.5:c.475A>G	NP_061939.3:p.Met159Val	-	0	2.896e-05	0.0001366	8.243e-05	0.0001251	0	0	0	0	0
52464	chr15	43522919	A	G	1	200	1	0	0	0	SNV	MAP1A	EntrezGene	HGNC:6835	4130	NM_002373.6	RefSeq	Transcript	synonymous_variant	1913/10266	1446/8412	482/2803	G	ggA/ggG	rs55941117	LOW	-	1	-	protein_coding	YES	-	-	4/6	-	chr15:g.43522919A>G	NM_002373.6:c.1446A>G	NP_002364.5:p.Gly482=	-	0.002	0.00143	0.0006504	0.0009033	9.98e-05	0	0.00135	0.002426	0.001163	0.0001311
52465	chr15	43523288	C	G	2	200	1	0	1	0	SNV	MAP1A	EntrezGene	HGNC:6835	4130	NM_002373.6	RefSeq	Transcript	missense_variant	2282/10266	1815/8412	605/2803	S/R	agC/agG	rs201665184,COSV55811904	MODERATE	-	1	-	protein_coding	YES	-	-	4/6	-	chr15:g.43523288C>G	NM_002373.6:c.1815C>G	NP_002364.5:p.Ser605Arg	-	0	0.0002962	0	0	0	0	0.0002799	0.0005827	0.0003338	0
52466	chr15	43523621	G	A	1	200	1	0	0	0	SNV	MAP1A	EntrezGene	HGNC:6835	4130	NM_002373.6	RefSeq	Transcript	synonymous_variant	2615/10266	2148/8412	716/2803	S	tcG/tcA	rs202004659	LOW	-	1	-	protein_coding	YES	-	-	4/6	-	chr15:g.43523621G>A	NM_002373.6:c.2148G>A	NP_002364.5:p.Ser716=	-	0	0.0009839	0.0001295	0.000174	0.0008945	0.0001114	0.002183	0.0009652	0.001157	0.002061
52467	chr15	43523801	C	T	28	200	10	1	12	2	SNV	MAP1A	EntrezGene	HGNC:6835	4130	NM_002373.6	RefSeq	Transcript	synonymous_variant	2795/10266	2328/8412	776/2803	P	ccC/ccT	rs3862138,COSV55808885	LOW	-	1	-	protein_coding	YES	-	-	4/6	-	chr15:g.43523801C>T	NM_002373.6:c.2328C>T	NP_002364.5:p.Pro776=	-	0.1918	0.1614	0.1718	0.103	0.2135	0.002508	0.1302	0.1913	0.1793	0.2072
52468	chr15	43524315	G	A	2	200	0	0	2	0	SNV	MAP1A	EntrezGene	HGNC:6835	4130	NM_002373.6	RefSeq	Transcript	missense_variant	3309/10266	2842/8412	948/2803	V/I	Gta/Ata	rs202112026,COSV55805955	MODERATE	-	1	-	protein_coding	YES	-	-	4/6	-	chr15:g.43524315G>A	NM_002373.6:c.2842G>A	NP_002364.5:p.Val948Ile	-	0.002	0.0009657	6.457e-05	5.793e-05	0.001291	5.562e-05	0.001439	0.001607	0.001649	3.268e-05
52469	chr15	43524719	G	A	42	200	18	2	14	3	SNV	MAP1A	EntrezGene	HGNC:6835	4130	NM_002373.6	RefSeq	Transcript	synonymous_variant	3713/10266	3246/8412	1082/2803	G	ggG/ggA	rs1060939,COSV55806207	LOW	-	1	-	protein_coding	YES	-	-	4/6	-	chr15:g.43524719G>A	NM_002373.6:c.3246G>A	NP_002364.5:p.Gly1082=	-	0.2962	0.3579	0.8732	0.3192	0.4071	0.4512	0.206	0.2931	0.3327	0.4216
52470	chr15	43525206	G	A	28	200	10	1	12	2	SNV	MAP1A	EntrezGene	HGNC:6835	4130	NM_002373.6	RefSeq	Transcript	missense_variant	4200/10266	3733/8412	1245/2803	D/N	Gat/Aat	rs12912505,COSV55808900	MODERATE	-	1	-	protein_coding	YES	-	-	4/6	-	chr15:g.43525206G>A	NM_002373.6:c.3733G>A	NP_002364.5:p.Asp1245Asn	-	0.1918	0.1551	0.07759	0.09999	0.212	0.002449	0.1303	0.1913	0.1767	0.2073
52471	chr15	43525208	T	C	42	200	18	2	14	3	SNV	MAP1A	EntrezGene	HGNC:6835	4130	NM_002373.6	RefSeq	Transcript	synonymous_variant	4202/10266	3735/8412	1245/2803	D	gaT/gaC	rs480108,COSV55805598	LOW	-	1	-	protein_coding	YES	-	-	4/6	-	chr15:g.43525208T>C	NM_002373.6:c.3735T>C	NP_002364.5:p.Asp1245=	-	0.2962	0.3578	0.8738	0.3193	0.4071	0.4514	0.2058	0.293	0.3324	0.4218
52472	chr15	43525302	A	G	4	200	3	0	1	0	SNV	MAP1A	EntrezGene	HGNC:6835	4130	NM_002373.6	RefSeq	Transcript	missense_variant	4296/10266	3829/8412	1277/2803	T/A	Aca/Gca	rs56321997	MODERATE	-	1	-	protein_coding	YES	-	-	4/6	-	chr15:g.43525302A>G	NM_002373.6:c.3829A>G	NP_002364.5:p.Thr1277Ala	-	0.0169	0.0112	0.002787	0.004871	0.002388	0	0.01758	0.01832	0.01157	0.001177
52473	chr15	43525406	C	T	1	200	1	0	0	0	SNV	MAP1A	EntrezGene	HGNC:6835	4130	NM_002373.6	RefSeq	Transcript	synonymous_variant	4400/10266	3933/8412	1311/2803	S	agC/agT	rs182020053	LOW	-	1	-	protein_coding	YES	-	-	4/6	-	chr15:g.43525406C>T	NM_002373.6:c.3933C>T	NP_002364.5:p.Ser1311=	-	0.005	0.003849	0.00052	0.0009275	0.0007979	0	0.01359	0.005215	0.0043	9.812e-05
52474	chr15	43525643	A	G	1	200	1	0	0	0	SNV	MAP1A	EntrezGene	HGNC:6835	4130	NM_002373.6	RefSeq	Transcript	synonymous_variant	4637/10266	4170/8412	1390/2803	K	aaA/aaG	rs771970764	LOW	-	1	-	protein_coding	YES	-	-	4/6	-	chr15:g.43525643A>G	NM_002373.6:c.4170A>G	NP_002364.5:p.Lys1390=	-	0	8.021e-06	0	0	0	0	0	1.768e-05	0	0
52475	chr15	43525854	G	A	14	200	10	0	4	0	SNV	MAP1A	EntrezGene	HGNC:6835	4130	NM_002373.6	RefSeq	Transcript	missense_variant	4848/10266	4381/8412	1461/2803	D/N	Gat/Aat	rs2245715,COSV55806221	MODERATE	-	1	-	protein_coding	YES	-	-	4/6	-	chr15:g.43525854G>A	NM_002373.6:c.4381G>A	NP_002364.5:p.Asp1461Asn	-	0.1044	0.1901	0.6194	0.2117	0.1935	0.448	0.07552	0.1013	0.1504	0.2141
52476	chr15	43525881	G	A	28	200	10	1	12	2	SNV	MAP1A	EntrezGene	HGNC:6835	4130	NM_002373.6	RefSeq	Transcript	missense_variant	4875/10266	4408/8412	1470/2803	A/T	Gcc/Acc	rs62020612,COSV55808914	MODERATE	-	1	-	protein_coding	YES	-	-	4/6	-	chr15:g.43525881G>A	NM_002373.6:c.4408G>A	NP_002364.5:p.Ala1470Thr	-	0.1918	0.1631	0.1936	0.1038	0.2136	0.002453	0.1304	0.1917	0.1794	0.2072
52477	chr15	43525917	G	A	5	200	3	0	2	0	SNV	MAP1A	EntrezGene	HGNC:6835	4130	NM_002373.6	RefSeq	Transcript	missense_variant	4911/10266	4444/8412	1482/2803	D/N	Gac/Aac	rs145659671,COSV55809260	MODERATE	-	1	-	protein_coding	YES	-	-	4/6	-	chr15:g.43525917G>A	NM_002373.6:c.4444G>A	NP_002364.5:p.Asp1482Asn	-	0.003	0.009373	0.002408	0.005397	0.01447	5.569e-05	0.009558	0.01338	0.0144	0.005237
52478	chr15	43526409	G	A	1	200	0	0	1	0	SNV	MAP1A	EntrezGene	HGNC:6835	4130	NM_002373.6	RefSeq	Transcript	missense_variant	5403/10266	4936/8412	1646/2803	V/M	Gtg/Atg	rs148354195	MODERATE	-	1	-	protein_coding	YES	-	-	4/6	-	chr15:g.43526409G>A	NM_002373.6:c.4936G>A	NP_002364.5:p.Val1646Met	-	0.001	0.0003208	0	0.0009852	0	0	0	0.0003357	0.001157	3.268e-05
52479	chr15	43526728	C	T	5	200	2	0	3	0	SNV	MAP1A	EntrezGene	HGNC:6835	4130	NM_002373.6	RefSeq	Transcript	missense_variant	5722/10266	5255/8412	1752/2803	A/V	gCc/gTc	rs45569034	MODERATE	-	1	-	protein_coding	YES	-	-	4/6	-	chr15:g.43526728C>T	NM_002373.6:c.5255C>T	NP_002364.5:p.Ala1752Val	-	0.0328	0.01653	0.005848	0.01591	0.01823	0	0.004788	0.02587	0.02068	0.004804
52480	chr15	43526952	C	G	13	200	7	0	6	0	SNV	MAP1A	EntrezGene	HGNC:6835	4130	NM_002373.6	RefSeq	Transcript	missense_variant	5946/10266	5479/8412	1827/2803	P/A	Cca/Gca	rs2229014	MODERATE	-	1	-	protein_coding	YES	-	-	4/6	-	chr15:g.43526952C>G	NM_002373.6:c.5479C>G	NP_002364.5:p.Pro1827Ala	-	0.0239	0.01579	0.002911	0.007077	0.01435	5.569e-05	0.04801	0.01894	0.01708	0.007299
52481	chr15	43527046	C	G	1	200	1	0	0	0	SNV	MAP1A	EntrezGene	HGNC:6835	4130	NM_002373.6	RefSeq	Transcript	missense_variant	6040/10266	5573/8412	1858/2803	S/C	tCc/tGc	rs202116613,COSV55810430	MODERATE	-	1	-	protein_coding	YES	-	-	4/6	-	chr15:g.43527046C>G	NM_002373.6:c.5573C>G	NP_002364.5:p.Ser1858Cys	-	0.003	0.003058	0.001227	0.001922	0.002128	0	0.0007864	0.005303	0.004224	0.000768
52482	chr15	43527328	A	C	1	200	1	0	0	0	SNV	MAP1A	EntrezGene	HGNC:6835	4130	NM_002373.6	RefSeq	Transcript	missense_variant	6322/10266	5855/8412	1952/2803	E/A	gAg/gCg	-	MODERATE	-	1	-	protein_coding	YES	-	-	4/6	-	chr15:g.43527328A>C	NM_002373.6:c.5855A>C	NP_002364.5:p.Glu1952Ala	-	0	0	0	0	0	0	0	0	0	0
52483	chr15	43528225	C	T	6	200	3	0	3	0	SNV	MAP1A	EntrezGene	HGNC:6835	4130	NM_002373.6	RefSeq	Transcript	missense_variant	7219/10266	6752/8412	2251/2803	A/V	gCc/gTc	rs28438815	MODERATE	-	1	-	protein_coding	YES	-	-	4/6	-	chr15:g.43528225C>T	NM_002373.6:c.6752C>T	NP_002364.5:p.Ala2251Val	-	0.0348	0.01864	0.004007	0.02257	0.03822	0	0.01394	0.02515	0.02114	0.004837
52484	chr15	43528519	C	T	6	200	6	0	0	0	SNV	MAP1A	EntrezGene	HGNC:6835	4130	NM_002373.6	RefSeq	Transcript	missense_variant	7513/10266	7046/8412	2349/2803	P/L	cCc/cTc	rs55707100,CM140961,COSV99038394	MODERATE	-	1	-	protein_coding	YES	-	-	4/6	-	chr15:g.43528519C>T	NM_002373.6:c.7046C>T	NP_002364.5:p.Pro2349Leu	-	0.0229	0.02244	0.003712	0.02103	0.08686	0	0.004135	0.03005	0.03126	0.008826
52700	chr15	47761032	C	A	49	200	19	4	20	1	SNV	SEMA6D	EntrezGene	HGNC:16770	80031	NM_153618.2	RefSeq	Transcript	synonymous_variant	1112/6494	276/3222	92/1073	P	ccC/ccA	rs501916	LOW	-	1	-	protein_coding	-	-	-	4/19	-	chr15:g.47761032C>A	NM_153618.2:c.276C>A	NP_705871.1:p.Pro92=	-	0.3469	0.4011	0.5438	0.4498	0.2951	0.6465	0.4289	0.3296	0.3776	0.4076
52701	chr15	47761137	G	T	49	200	19	4	20	1	SNV	SEMA6D	EntrezGene	HGNC:16770	80031	NM_153618.2	RefSeq	Transcript	intron_variant	-	-	-	-	-	rs599111,COSV60381680	MODIFIER	-	1	-	protein_coding	-	-	-	-	4/18	chr15:g.47761137G>T	NM_153618.2:c.283-21G>T	-	-	0.3479	0.4016	0.5437	0.4507	0.2956	0.6468	0.4295	0.3302	0.3786	0.4077
52702	chr15	47761254	G	A	1	200	1	0	0	0	SNV	SEMA6D	EntrezGene	HGNC:16770	80031	NM_153618.2	RefSeq	Transcript	intron_variant	-	-	-	-	-	rs142054743	MODIFIER	-	1	-	protein_coding	-	-	-	-	5/18	chr15:g.47761254G>A	NM_153618.2:c.345+34G>A	-	-	0.0129	0.01025	0.002467	0.003574	0.006376	0.0004401	0.02724	0.01452	0.01075	0.001247
52703	chr15	47764761	C	T	34	200	11	3	17	0	SNV	SEMA6D	EntrezGene	HGNC:16770	80031	NM_153618.2	RefSeq	Transcript	synonymous_variant	2057/6494	1221/3222	407/1073	A	gcC/gcT	rs3743281,COSV60373705	LOW	-	1	-	protein_coding	-	-	-	12/19	-	chr15:g.47764761C>T	NM_153618.2:c.1221C>T	NP_705871.1:p.Ala407=	-	0.2724	0.2436	0.06726	0.1918	0.2199	0.1906	0.3266	0.2612	0.2475	0.3104
52704	chr15	47766017	C	T	40	200	15	3	19	0	SNV	SEMA6D	EntrezGene	HGNC:16770	80031	NM_153618.2	RefSeq	Transcript	splice_region_variant,intron_variant	-	-	-	-	-	rs531596,COSV60374435	LOW	-	1	-	protein_coding	-	-	-	-	14/18	chr15:g.47766017C>T	NM_153618.2:c.1568+8C>T	-	-	0.2833	0.2545	0.1595	0.2035	0.2459	0.174	0.3109	0.2769	0.2519	0.2939
52705	chr15	47766062	T	A	40	200	15	3	19	0	SNV	SEMA6D	EntrezGene	HGNC:16770	80031	NM_153618.2	RefSeq	Transcript	intron_variant	-	-	-	-	-	rs616871,COSV60374445	MODIFIER	-	1	-	protein_coding	-	-	-	-	14/18	chr15:g.47766062T>A	NM_153618.2:c.1569-43T>A	-	-	0.2833	0.2545	0.1598	0.2038	0.2446	0.174	0.3106	0.2764	0.2516	0.2937
52706	chr15	47766572	T	A	4	200	3	0	1	0	SNV	SEMA6D	EntrezGene	HGNC:16770	80031	NM_153618.2	RefSeq	Transcript	intron_variant	-	-	-	-	-	rs16960071	MODIFIER	-	1	-	protein_coding	-	-	-	-	15/18	chr15:g.47766572T>A	NM_153618.2:c.1647-44T>A	-	-	0.0229	0.03319	0.005497	0.009805	0.005177	0.06825	0.046	0.02789	0.02507	0.07472
52707	chr15	47767126	C	A	2	200	1	0	1	0	SNV	SEMA6D	EntrezGene	HGNC:16770	80031	NM_153618.2	RefSeq	Transcript	intron_variant	-	-	-	-	-	rs576914	MODIFIER	-	1	-	protein_coding	-	-	-	-	17/18	chr15:g.47767126C>A	NM_153618.2:c.1765+33C>A	-	-	0.0089	0.01224	0.08018	0.01316	0.01495	0.002957	0.000624	0.006197	0.01053	0.0118
52708	chr15	47770879	T	C	124	200	25	21	23	17	SNV	SEMA6D	EntrezGene	HGNC:16770	80031	NM_153618.2	RefSeq	Transcript	synonymous_variant	3152/6494	2316/3222	772/1073	P	ccT/ccC	rs568215	LOW	-	1	-	protein_coding	-	-	-	19/19	-	chr15:g.47770879T>C	NM_153618.2:c.2316T>C	NP_705871.1:p.Pro772=	-	0.6352	0.6939	0.9369	0.7118	0.6435	0.8358	0.7453	0.62	0.6674	0.7208
52709	chr15	47771337	G	A	1	200	1	0	0	0	SNV	SEMA6D	EntrezGene	HGNC:16770	80031	NM_153618.2	RefSeq	Transcript	missense_variant	3610/6494	2774/3222	925/1073	R/Q	cGg/cAg	rs766660850	MODERATE	-	1	-	protein_coding	-	-	-	19/19	-	chr15:g.47771337G>A	NM_153618.2:c.2774G>A	NP_705871.1:p.Arg925Gln	-	0	1.995e-05	0	0	0	5.44e-05	0	2.653e-05	0	3.268e-05
52710	chr15	47771766	T	C	1	200	1	0	0	0	SNV	SEMA6D	EntrezGene	HGNC:16770	80031	NM_153618.2	RefSeq	Transcript	missense_variant	4039/6494	3203/3222	1068/1073	L/P	cTg/cCg	rs540588380	MODERATE	-	1	-	protein_coding	-	-	-	19/19	-	chr15:g.47771766T>C	NM_153618.2:c.3203T>C	NP_705871.1:p.Leu1068Pro	-	0	1.209e-05	0.0001903	0	0	0	0	0	0	0
60972	chr16	53704191	C	T	1	200	0	0	1	0	SNV	FTO	EntrezGene	HGNC:24678	79068	NM_001080432.3	RefSeq	Transcript	missense_variant	36/11573	7/1518	3/505	R/C	Cgc/Tgc	rs765157936	MODERATE	-	1	-	protein_coding	-	-	-	1/9	-	chr16:g.53704191C>T	NM_001080432.3:c.7C>T	NP_001073901.1:p.Arg3Cys	-	0	1.293e-05	0	4.04e-05	0	0	0	0	0	4.389e-05
60973	chr16	53704258	C	A	1	200	0	0	1	0	SNV	FTO	EntrezGene	HGNC:24678	79068	NM_001080432.3	RefSeq	Transcript	intron_variant	-	-	-	-	-	rs184850472	MODIFIER	-	1	-	protein_coding	-	-	-	-	1/8	chr16:g.53704258C>A	NM_001080432.3:c.45+29C>A	-	-	0	0.0003318	0.0001148	0.0001616	0	0	6.516e-05	0.0005874	0.0002276	0.0004389
60974	chr16	53826140	G	A	1	200	1	0	0	0	SNV	FTO	EntrezGene	HGNC:24678	79068	NM_001080432.3	RefSeq	Transcript	missense_variant	429/11573	400/1518	134/505	A/T	Gct/Act	rs79206939	MODERATE	-	1	-	protein_coding	-	-	-	3/9	-	chr16:g.53826140G>A	NM_001080432.3:c.400G>A	NP_001073901.1:p.Ala134Thr	-	0	0.002116	0.000123	2.892e-05	9.927e-05	0.02768	0	6.157e-05	0.0006517	0.0002613
60975	chr16	53826227	G	A	1	200	0	0	1	0	SNV	FTO	EntrezGene	HGNC:24678	79068	NM_001080432.3	RefSeq	Transcript	missense_variant	516/11573	487/1518	163/505	A/T	Gct/Act	rs145884431	MODERATE	-	1	-	protein_coding	-	-	-	3/9	-	chr16:g.53826227G>A	NM_001080432.3:c.487G>A	NP_001073901.1:p.Ala163Thr	-	0.001	0.002215	0.0004306	0.002024	0.00655	0	0.0002772	0.002664	0.00342	0.002744
60976	chr16	53826341	G	A	6	200	4	0	2	0	SNV	FTO	EntrezGene	HGNC:24678	79068	NM_001080432.3	RefSeq	Transcript	missense_variant	630/11573	601/1518	201/505	V/I	Gta/Ata	rs150450891	MODERATE	-	1	-	protein_coding	-	-	-	3/9	-	chr16:g.53826341G>A	NM_001080432.3:c.601G>A	NP_001073901.1:p.Val201Ile	-	0	0.0004574	0.000123	2.891e-05	0.0005952	0	4.619e-05	0.0009146	0.0001629	0
60977	chr16	53826359	A	G	1	200	1	0	0	0	SNV	FTO	EntrezGene	HGNC:24678	79068	NM_001080432.3	RefSeq	Transcript	missense_variant	648/11573	619/1518	207/505	M/V	Atg/Gtg	rs138348216	MODERATE	-	1	-	protein_coding	-	-	-	3/9	-	chr16:g.53826359A>G	NM_001080432.3:c.619A>G	NP_001073901.1:p.Met207Val	-	0	1.193e-05	6.152e-05	0	0	0	0	8.799e-06	0.000163	0
60978	chr16	53844170	G	A	1	200	1	0	0	0	SNV	FTO	EntrezGene	HGNC:24678	79068	NM_001080432.3	RefSeq	Transcript	missense_variant	796/11573	767/1518	256/505	S/N	aGt/aAt	rs144743617	MODERATE	-	1	-	protein_coding	-	-	-	4/9	-	chr16:g.53844170G>A	NM_001080432.3:c.767G>A	NP_001073901.1:p.Ser256Asn	-	0.004	0.002375	0.0002461	0.002228	0.0008932	0	0.001247	0.003898	0.003096	0.000588
60979	chr16	53844260	C	T	1	200	0	0	1	0	SNV	FTO	EntrezGene	HGNC:24678	79068	NM_001080432.3	RefSeq	Transcript	missense_variant	886/11573	857/1518	286/505	A/V	gCg/gTg	rs370075174,COSV67114137	MODERATE	-	1	-	protein_coding	-	-	-	4/9	-	chr16:g.53844260C>T	NM_001080432.3:c.857C>T	NP_001073901.1:p.Ala286Val	-	0	0.0002069	0	0.0002025	0.001687	0	0	0.0001671	0.0008151	0.0001307
60980	chr16	53873838	G	A	1	200	0	0	1	0	SNV	FTO	EntrezGene	HGNC:24678	79068	NM_001080432.3	RefSeq	Transcript	synonymous_variant	977/11573	948/1518	316/505	R	cgG/cgA	rs756887326	LOW	-	1	-	protein_coding	-	-	-	5/9	-	chr16:g.53873838G>A	NM_001080432.3:c.948G>A	NP_001073901.1:p.Arg316=	-	0	7.959e-06	0	0	0	0	0	1.76e-05	0	0
60981	chr16	54112032	G	A	1	200	0	0	1	0	SNV	FTO	EntrezGene	HGNC:24678	79068	NM_001080432.3	RefSeq	Transcript	3_prime_UTR_variant	1664/11573	-	-	-	-	rs1159857501,COSV51662785	MODIFIER	-	1	-	protein_coding	-	-	-	9/9	-	chr16:g.54112032G>A	NM_001080432.3:c.*117G>A	-	-	0	4.464e-06	0	0	0	5.839e-05	0	0	0	0
61023	chr16	55656975	G	A	1	200	1	0	0	0	SNV	SLC6A2	EntrezGene	HGNC:11048	6530	NM_001043.3	RefSeq	Transcript	splice_region_variant,intron_variant	-	-	-	-	-	rs368095440	LOW	-	1	-	protein_coding	-	-	-	-	1/13	chr16:g.55656975G>A	NM_001043.3:c.274+7G>A	-	-	0	1.596e-05	0.0001863	0	0	0	0	8.826e-06	0	0
61024	chr16	55669586	C	T	1	200	1	0	0	0	SNV	SLC6A2	EntrezGene	HGNC:11048	6530	NM_001043.3	RefSeq	Transcript	missense_variant	551/3551	296/1854	99/617	T/I	aCa/aTa	rs1805065,COSV54920340	MODERATE	-	1	-	protein_coding	-	-	-	2/14	-	chr16:g.55669586C>T	NM_001043.3:c.296C>T	NP_001034.1:p.Thr99Ile	-	0.0129	0.009501	0.00283	0.005579	0.008039	0	0.00231	0.01591	0.01141	0.004573
61025	chr16	55671926	G	A	3	200	1	0	2	0	SNV	SLC6A2	EntrezGene	HGNC:11048	6530	NM_001043.3	RefSeq	Transcript	intron_variant	-	-	-	-	-	rs11568343	MODIFIER	-	1	-	protein_coding	-	-	-	-	2/13	chr16:g.55671926G>A	NM_001043.3:c.407-12G>A	-	-	0.008	0.006952	0.001971	0.003299	0.00149	0	0.01694	0.0101	0.007348	0.0009156
61026	chr16	55685231	G	A	2	200	2	0	0	0	SNV	SLC6A2	EntrezGene	HGNC:11048	6530	NM_001043.3	RefSeq	Transcript	missense_variant	988/3551	733/1854	245/617	V/I	Gtc/Atc	rs1805066,CM096409,COSV54915995,COSV54924729	MODERATE	-	1	-	protein_coding	-	-	-	4/14	-	chr16:g.55685231G>A	NM_001043.3:c.733G>A	NP_001034.1:p.Val245Ile	-	0.007	0.006065	0.001845	0.001648	0.000496	0.0006524	0.009055	0.009998	0.007986	0.001274
61027	chr16	55694046	T	C	2	200	1	0	1	0	SNV	SLC6A2	EntrezGene	HGNC:11048	6530	NM_001043.3	RefSeq	Transcript	synonymous_variant	1210/3551	955/1854	319/617	L	Ttg/Ctg	rs1805068	LOW	-	1	-	protein_coding	-	-	-	6/14	-	chr16:g.55694046T>C	NM_001043.3:c.955T>C	NP_001034.1:p.Leu319=	-	0.0159	0.01336	0.003691	0.003556	0.00625	0	0.03441	0.01938	0.009612	0.003462
61028	chr16	55696212	A	C	64	200	22	5	18	7	SNV	SLC6A2	EntrezGene	HGNC:11048	6530	NM_001043.3	RefSeq	Transcript	intron_variant	-	-	-	-	-	rs5568,COSV54915651	MODIFIER	-	1	-	protein_coding	-	-	-	-	7/13	chr16:g.55696212A>C	NM_001043.3:c.1148-13A>C	-	-	0.3559	0.3205	0.1065	0.3253	0.3891	0.2752	0.3579	0.3394	0.3414	0.3327
61029	chr16	55696281	A	G	2	200	1	0	1	0	SNV	SLC6A2	EntrezGene	HGNC:11048	6530	NM_001043.3	RefSeq	Transcript	missense_variant	1459/3551	1204/1854	402/617	T/A	Aca/Gca	rs144874378	MODERATE	-	1	-	protein_coding	-	-	-	8/14	-	chr16:g.55696281A>G	NM_001043.3:c.1204A>G	NP_001034.1:p.Thr402Ala	-	0	6.761e-05	0	0	0	0	4.619e-05	0.0001319	0.000163	0
61030	chr16	55697923	G	A	78	200	24	10	24	5	SNV	SLC6A2	EntrezGene	HGNC:11048	6530	NM_001043.3	RefSeq	Transcript	synonymous_variant	1542/3551	1287/1854	429/617	T	acG/acA	rs5569,COSV54916201	LOW	-	1	-	protein_coding	-	-	-	9/14	-	chr16:g.55697923G>A	NM_001043.3:c.1287G>A	NP_001034.1:p.Thr429=	-	0.3598	0.3126	0.1112	0.4115	0.2694	0.3062	0.3474	0.3415	0.2906	0.1984
61031	chr16	55698034	G	A	78	200	24	10	24	5	SNV	SLC6A2	EntrezGene	HGNC:11048	6530	NM_001043.3	RefSeq	Transcript	intron_variant	-	-	-	-	-	rs998424,COSV54912981	MODIFIER	-	1	-	protein_coding	-	-	-	-	9/13	chr16:g.55698034G>A	NM_001043.3:c.1389+9G>A	-	-	0.3598	0.3121	0.1077	0.4139	0.2754	0.2952	0.3478	0.3414	0.2913	0.1984
61032	chr16	55699677	T	C	45	200	14	3	19	3	SNV	SLC6A2	EntrezGene	HGNC:11048	6530	NM_001043.3	RefSeq	Transcript	intron_variant	-	-	-	-	-	rs1800887,COSV54915974	MODIFIER	-	1	-	protein_coding	-	-	-	-	11/13	chr16:g.55699677T>C	NM_001043.3:c.1590+23T>C	-	-	0.2157	0.2276	0.4999	0.1139	0.215	0.04107	0.2882	0.2211	0.2221	0.3107
61033	chr16	55701883	G	A	1	200	1	0	0	0	SNV	SLC6A2	EntrezGene	HGNC:11048	6530	NM_001043.3	RefSeq	Transcript	synonymous_variant	2034/3551	1779/1854	593/617	T	acG/acA	rs5560	LOW	-	1	-	protein_coding	-	-	-	13/14	-	chr16:g.55701883G>A	NM_001043.3:c.1779G>A	NP_001034.1:p.Thr593=	-	0.008	0.006516	0.001968	0.003412	0.0004971	0.0001088	0.003973	0.01019	0.005548	0.006696
61034	chr16	55705304	A	G	2	200	1	0	1	0	SNV	SLC6A2	EntrezGene	HGNC:11048	6530	NM_001043.3	RefSeq	Transcript	downstream_gene_variant	-	-	-	-	-	rs771009362	MODIFIER	1516	1	-	protein_coding	-	-	-	-	-	chr16:g.55705304A>G	-	-	-	0	0.0001109	0	4.175e-05	0.0001224	0	0	0.0002252	0	4.609e-05
64216	chr16	89279745	G	A	2	200	2	0	0	0	SNV	ANKRD11	EntrezGene	HGNC:21316	29123	NM_013275.6	RefSeq	Transcript	missense_variant	7258/9301	6797/7992	2266/2663	A/V	gCg/gTg	rs748996527,COSV56361337	MODERATE	-	-1	-	protein_coding	-	-	-	9/13	-	chr16:g.89279745G>A	NM_013275.6:c.6797C>T	NP_037407.4:p.Ala2266Val	-	0	0.0002909	0	4.189e-05	0.0001481	0	0	0.0007219	0	0
64217	chr16	89279755	G	A	7	200	4	1	1	0	SNV	ANKRD11	EntrezGene	HGNC:21316	29123	NM_013275.6	RefSeq	Transcript	missense_variant	7248/9301	6787/7992	2263/2663	P/S	Ccc/Tcc	rs76793093,COSV56368187	MODERATE	-	-1	-	protein_coding	-	-	-	9/13	-	chr16:g.89279755G>A	NM_013275.6:c.6787C>T	NP_037407.4:p.Pro2263Ser	-	0.0507	0.0331	0.00541	0.03014	0.009472	0.06492	0.1218	0.03529	0.03471	0.008924
64218	chr16	89279945	G	C	1	200	1	0	0	0	SNV	ANKRD11	EntrezGene	HGNC:21316	29123	NM_013275.6	RefSeq	Transcript	synonymous_variant	7058/9301	6597/7992	2199/2663	L	ctC/ctG	rs762643863	LOW	-	-1	-	protein_coding	-	-	-	9/13	-	chr16:g.89279945G>C	NM_013275.6:c.6597C>G	NP_037407.4:p.Leu2199=	-	0	0.000294	0	2.921e-05	0.0001022	0	0.0002536	0.0005361	0.0005086	9.908e-05
64219	chr16	89280274	C	A	1	200	0	0	1	0	SNV	ANKRD11	EntrezGene	HGNC:21316	29123	NM_013275.6	RefSeq	Transcript	missense_variant	6729/9301	6268/7992	2090/2663	A/S	Gct/Tct	rs762396809	MODERATE	-	-1	-	protein_coding	-	-	-	9/13	-	chr16:g.89280274C>A	NM_013275.6:c.6268G>T	NP_037407.4:p.Ala2090Ser	-	0	8.607e-06	0	0	0	0	0	1.954e-05	0	0
64220	chr16	89280366	G	T	1	200	0	0	1	0	SNV	ANKRD11	EntrezGene	HGNC:21316	29123	NM_013275.6	RefSeq	Transcript	missense_variant	6637/9301	6176/7992	2059/2663	P/H	cCc/cAc	rs117997391,COSV56359044	MODERATE	-	-1	-	protein_coding	-	-	-	9/13	-	chr16:g.89280366G>T	NM_013275.6:c.6176C>A	NP_037407.4:p.Pro2059His	-	0.0119	0.05549	0.002701	0.08948	0.006587	0.2561	0.03933	0.004576	0.03701	0.1241
64221	chr16	89280475	C	G	6	200	5	0	1	0	SNV	ANKRD11	EntrezGene	HGNC:21316	29123	NM_013275.6	RefSeq	Transcript	missense_variant	6528/9301	6067/7992	2023/2663	A/P	Gcc/Ccc	rs60520302,COSV56354227	MODERATE	-	-1	-	protein_coding	-	-	-	9/13	-	chr16:g.89280475C>G	NM_013275.6:c.6067G>C	NP_037407.4:p.Ala2023Pro	-	0.0507	0.04559	0.03862	0.03316	0.01103	0.07845	0.1266	0.04145	0.04888	0.01045
64222	chr16	89280764	C	CG	1	200	1	0	0	0	insertion	ANKRD11	EntrezGene	HGNC:21316	29123	NM_013275.6	RefSeq	Transcript	frameshift_variant	6238-6239/9301	5777-5778/7992	1926/2663	P/PX	ccg/ccCg	-	HIGH	-	-1	-	protein_coding	-	-	-	9/13	-	chr16:g.89280770dup	NM_013275.6:c.5777dup	NP_037407.4:p.Glu1927GlyfsTer23	-	0	0	0	0	0	0	0	0	0	0
64223	chr16	89280881	T	C	2	200	1	0	1	0	SNV	ANKRD11	EntrezGene	HGNC:21316	29123	NM_013275.6	RefSeq	Transcript	synonymous_variant	6122/9301	5661/7992	1887/2663	Q	caA/caG	rs147726863	LOW	-	-1	-	protein_coding	-	-	-	9/13	-	chr16:g.89280881T>C	NM_013275.6:c.5661A>G	NP_037407.4:p.Gln1887=	-	0.002	0.001441	6.179e-05	0.0007643	0.0009278	0	0.00135	0.002531	0.001329	0
64224	chr16	89281033	G	A	4	200	1	0	3	0	SNV	ANKRD11	EntrezGene	HGNC:21316	29123	NM_013275.6	RefSeq	Transcript	missense_variant	5970/9301	5509/7992	1837/2663	P/S	Ccg/Tcg	rs145906515	MODERATE	-	-1	-	protein_coding	-	-	-	9/13	-	chr16:g.89281033G>A	NM_013275.6:c.5509C>T	NP_037407.4:p.Pro1837Ser	-	0.003	0.00414	0.0008862	0.004916	0.01425	0	0.003664	0.004692	0.006847	0.002105
64225	chr16	89281610	C	T	6	200	5	0	1	0	SNV	ANKRD11	EntrezGene	HGNC:21316	29123	NM_013275.6	RefSeq	Transcript	synonymous_variant	5393/9301	4932/7992	1644/2663	G	ggG/ggA	rs72821356,COSV56357472	LOW	-	-1	-	protein_coding	-	-	-	9/13	-	chr16:g.89281610C>T	NM_013275.6:c.4932G>A	NP_037407.4:p.Gly1644=	-	0.0507	0.04014	0.007496	0.02843	0.01022	0.06649	0.1271	0.03818	0.04259	0.009603
64226	chr16	89281630	G	C	2	200	1	0	1	0	SNV	ANKRD11	EntrezGene	HGNC:21316	29123	NM_013275.6	RefSeq	Transcript	missense_variant	5373/9301	4912/7992	1638/2663	P/A	Cct/Gct	rs113527563,COSV56357695	MODERATE	-	-1	-	protein_coding	-	-	-	9/13	-	chr16:g.89281630G>C	NM_013275.6:c.4912C>G	NP_037407.4:p.Pro1638Ala	-	0.0129	0.05885	0.03834	0.09034	0.006746	0.2654	0.05313	0.005283	0.04356	0.133
64227	chr16	89281670	C	T	1	200	1	0	0	0	SNV	ANKRD11	EntrezGene	HGNC:21316	29123	NM_013275.6	RefSeq	Transcript	synonymous_variant	5333/9301	4872/7992	1624/2663	A	gcG/gcA	rs143426579,COSV56374246	LOW	-	-1	-	protein_coding	-	-	-	9/13	-	chr16:g.89281670C>T	NM_013275.6:c.4872G>A	NP_037407.4:p.Ala1624=	-	0.007	0.00457	0.001296	0.001562	0.007045	0	0.0007396	0.007167	0.005552	0.004507
64228	chr16	89282198	A	G	2	200	0	0	2	0	SNV	ANKRD11	EntrezGene	HGNC:21316	29123	NM_013275.6	RefSeq	Transcript	synonymous_variant	4805/9301	4344/7992	1448/2663	Y	taT/taC	rs61744778	LOW	-	-1	-	protein_coding	-	-	-	9/13	-	chr16:g.89282198A>G	NM_013275.6:c.4344T>C	NP_037407.4:p.Tyr1448=	-	0.0408	0.02771	0.006706	0.01974	0.0254	0.0003262	0.02809	0.03994	0.03094	0.01872
64229	chr16	89282393	G	A	2	200	1	0	1	0	SNV	ANKRD11	EntrezGene	HGNC:21316	29123	NM_013275.6	RefSeq	Transcript	synonymous_variant	4610/9301	4149/7992	1383/2663	G	ggC/ggT	rs146025366	LOW	-	-1	-	protein_coding	-	-	-	9/13	-	chr16:g.89282393G>A	NM_013275.6:c.4149C>T	NP_037407.4:p.Gly1383=	-	0.003	0.002445	0.0001233	0.0009541	0.0002979	0	0.00328	0.004274	0.003097	3.267e-05
64230	chr16	89282615	C	T	1	200	1	0	0	0	SNV	ANKRD11	EntrezGene	HGNC:21316	29123	NM_013275.6	RefSeq	Transcript	synonymous_variant	4388/9301	3927/7992	1309/2663	T	acG/acA	rs143428884,COSV56355422	LOW	-	-1	-	protein_coding	-	-	-	9/13	-	chr16:g.89282615C>T	NM_013275.6:c.3927G>A	NP_037407.4:p.Thr1309=	-	0.002	0.001961	0.0006155	0.0005493	0.006944	0	0.00573	0.00219	0.002283	0.0002287
64231	chr16	89282720	G	A	6	200	5	0	1	0	SNV	ANKRD11	EntrezGene	HGNC:21316	29123	NM_013275.6	RefSeq	Transcript	synonymous_variant	4283/9301	3822/7992	1274/2663	A	gcC/gcT	rs61741725,COSV56357482	LOW	-	-1	-	protein_coding	-	-	-	9/13	-	chr16:g.89282720G>A	NM_013275.6:c.3822C>T	NP_037407.4:p.Ala1274=	-	0.0507	0.04	0.007387	0.02851	0.01032	0.06638	0.1265	0.03818	0.04267	0.009604
64232	chr16	89282969	G	C	7	200	4	1	1	0	SNV	ANKRD11	EntrezGene	HGNC:21316	29123	NM_013275.6	RefSeq	Transcript	synonymous_variant	4034/9301	3573/7992	1191/2663	A	gcC/gcG	rs62000377,COSV56357490,COSV56361587	LOW	-	-1	-	protein_coding	-	-	-	9/13	-	chr16:g.89282969G>C	NM_013275.6:c.3573C>G	NP_037407.4:p.Ala1191=	-	0.0507	0.04011	0.007359	0.02909	0.01032	0.06676	0.1268	0.03816	0.04334	0.009603
64233	chr16	89283630	G	A	135	200	27	20	24	22	SNV	ANKRD11	EntrezGene	HGNC:21316	29123	NM_013275.6	RefSeq	Transcript	missense_variant	3373/9301	2912/7992	971/2663	A/V	gCg/gTg	rs2279348,COSV56354485	MODERATE	-	-1	-	protein_coding	-	-	-	9/13	-	chr16:g.89283630G>A	NM_013275.6:c.2912C>T	NP_037407.4:p.Ala971Val	-	0.6819	0.6354	0.6323	0.5819	0.8297	0.1772	0.5833	0.7228	0.6637	0.6127
64234	chr16	89283770	G	A	165	200	17	34	14	33	SNV	ANKRD11	EntrezGene	HGNC:21316	29123	NM_013275.6	RefSeq	Transcript	synonymous_variant	3233/9301	2772/7992	924/2663	T	acC/acT	rs2279349,COSV56354791	LOW	-	-1	-	protein_coding	-	-	-	9/13	-	chr16:g.89283770G>A	NM_013275.6:c.2772C>T	NP_037407.4:p.Thr924=	-	0.8201	0.7931	0.8586	0.6703	0.9193	0.611	0.7901	0.8428	0.8158	0.7786
64235	chr16	89284023	C	T	1	200	0	0	1	0	SNV	ANKRD11	EntrezGene	HGNC:21316	29123	NM_013275.6	RefSeq	Transcript	missense_variant	2980/9301	2519/7992	840/2663	R/Q	cGg/cAg	rs149776253	MODERATE	-	-1	-	protein_coding	-	-	-	9/13	-	chr16:g.89284023C>T	NM_013275.6:c.2519G>A	NP_037407.4:p.Arg840Gln	-	0.001	0.0007202	6.155e-05	0.0004916	0.002779	0	9.239e-05	0.001074	0.0004889	0.0002613
64236	chr16	89284250	C	T	1	200	0	0	1	0	SNV	ANKRD11	EntrezGene	HGNC:21316	29123	NM_013275.6	RefSeq	Transcript	synonymous_variant	2753/9301	2292/7992	764/2663	E	gaG/gaA	rs149626938	LOW	-	-1	-	protein_coding	-	-	-	9/13	-	chr16:g.89284250C>T	NM_013275.6:c.2292G>A	NP_037407.4:p.Glu764=	-	0	0.0007517	6.344e-05	8.691e-05	0.003973	0	0.0005095	0.001166	0.0001646	0
64237	chr16	89284503	G	C	9	200	4	0	5	0	SNV	ANKRD11	EntrezGene	HGNC:21316	29123	NM_013275.6	RefSeq	Transcript	missense_variant	2500/9301	2039/7992	680/2663	T/S	aCt/aGt	rs145694621	MODERATE	-	-1	-	protein_coding	-	-	-	9/13	-	chr16:g.89284503G>C	NM_013275.6:c.2039C>G	NP_037407.4:p.Thr680Ser	-	0.0139	0.01137	0.002092	0.003903	0.03423	0	0.01234	0.01657	0.01107	0.004083
64238	chr16	89284875	GAAGAAATGGTTTTCC	G	1	200	1	0	0	0	deletion	ANKRD11	EntrezGene	HGNC:21316	29123	NM_013275.6	RefSeq	Transcript	inframe_deletion	2113-2127/9301	1652-1666/7992	551-556/2663	WKTISS/S	tGGAAAACCATTTCTTcc/tcc	rs780150752	MODERATE	-	-1	-	protein_coding	-	-	-	9/13	-	chr16:g.89284878_89284892del	NM_013275.6:c.1652_1666del	NP_037407.4:p.Trp551_Ser555del	-	0	9.147e-05	0	8.674e-05	0	0	0	0.0001495	0.0003257	3.266e-05
64239	chr16	89285522	C	T	1	200	0	0	1	0	SNV	ANKRD11	EntrezGene	HGNC:21316	29123	NM_013275.6	RefSeq	Transcript	synonymous_variant	1481/9301	1020/7992	340/2663	T	acG/acA	rs142539117	LOW	-	-1	-	protein_coding	-	-	-	9/13	-	chr16:g.89285522C>T	NM_013275.6:c.1020G>A	NP_037407.4:p.Thr340=	-	0.0278	0.01656	0.004122	0.01686	0.02431	0.0002718	0.01636	0.0214	0.02218	0.01107
64240	chr16	89290972	C	A	1	200	0	0	1	0	SNV	ANKRD11	EntrezGene	HGNC:21316	29123	NM_013275.6	RefSeq	Transcript	intron_variant	-	-	-	-	-	rs200297557	MODIFIER	-	-1	-	protein_coding	-	-	-	-	5/12	chr16:g.89290972C>A	NM_013275.6:c.397+41G>T	-	-	0.007	0.003251	0.001043	0.005123	0.002116	0	0.0001963	0.004416	0.006481	0.00177
64241	chr16	89291642	A	T	7	200	4	1	1	0	SNV	ANKRD11	EntrezGene	HGNC:21316	29123	NM_013275.6	RefSeq	Transcript	intron_variant	-	-	-	-	-	rs60431652	MODIFIER	-	-1	-	protein_coding	-	-	-	-	4/12	chr16:g.89291642A>T	NM_013275.6:c.227-459T>A	-	-	0.0507	0.0333	0.005901	0.02897	0.01073	0.06655	0.1273	0.03577	0.03755	0.00947
64242	chr16	89300831	A	G	1	200	1	0	0	0	SNV	ANKRD11	EntrezGene	HGNC:21316	29123	NM_013275.6	RefSeq	Transcript	intron_variant	-	-	-	-	-	rs1410972170	MODIFIER	-	-1	-	protein_coding	-	-	-	-	4/12	chr16:g.89300831A>G	NM_013275.6:c.226+4375T>C	-	-	0	7.374e-06	0	4.189e-05	0	0	0	0	0	0
64243	chr16	89313528	T	C	188	200	8	44	4	44	SNV	ANKRD11	EntrezGene	HGNC:21316	29123	NM_013275.6	RefSeq	Transcript	intron_variant	-	-	-	-	-	rs3102350	MODIFIER	-	-1	-	protein_coding	-	-	-	-	3/12	chr16:g.89313528T>C	NM_013275.6:c.87+3405A>G	-	-	0.9503	0.9353	0.9902	0.8283	0.9869	0.9347	0.9646	0.9527	0.9509	0.972
64244	chr16	89313552	C	T	2	200	1	0	1	0	SNV	ANKRD11	EntrezGene	HGNC:21316	29123	NM_013275.6	RefSeq	Transcript	intron_variant	-	-	-	-	-	rs77306628	MODIFIER	-	-1	-	protein_coding	-	-	-	-	3/12	chr16:g.89313552C>T	NM_013275.6:c.87+3381G>A	-	-	0.001	0.001655	0.02004	0.001396	0	0.003066	0	0.0001267	0.000501	0.0007148
64245	chr16	89324590	A	C	2	200	1	0	1	0	SNV	ANKRD11	EntrezGene	HGNC:21316	29123	NM_013275.6	RefSeq	Transcript	intron_variant	-	-	-	-	-	-	MODIFIER	-	-1	-	protein_coding	-	-	-	-	2/12	chr16:g.89324590A>C	NM_013275.6:c.-59-7512T>G	-	-	0	0	0	0	0	0	0	0	0	0
65028	chr17	2800470	C	G	59	200	24	4	17	5	SNV	RAP1GAP2	EntrezGene	-	23108	NM_001100398.2	RefSeq	Transcript	intron_variant	-	-	-	-	-	rs11869022	MODIFIER	-	1	-	protein_coding	-	-	-	-	1/23	chr17:g.2800470C>G	NM_001100398.2:c.45-45C>G	-	-	0.2197	0.1823	0.06149	0.09439	0.2257	0.1415	0.2015	0.2384	0.2005	0.1296
65029	chr17	2800489	C	T	1	200	0	0	1	0	SNV	RAP1GAP2	EntrezGene	-	23108	NM_001100398.2	RefSeq	Transcript	intron_variant	-	-	-	-	-	rs150489003	MODIFIER	-	1	-	protein_coding	-	-	-	-	1/23	chr17:g.2800489C>T	NM_001100398.2:c.45-26C>T	-	-	0.002	0.001152	0.0002749	0.0001781	0.001422	5.704e-05	0.0004278	0.002136	0.001348	6.835e-05
65030	chr17	2965641	T	C	166	200	14	37	14	32	SNV	RAP1GAP2	EntrezGene	-	23108	NM_001100398.2	RefSeq	Transcript	splice_region_variant,synonymous_variant	639/6618	549/2148	183/715	L	ctT/ctC	rs12950923	LOW	-	1	-	protein_coding	-	-	-	7/24	-	chr17:g.2965641T>C	NM_001100398.2:c.549T>C	NP_001093868.1:p.Leu183=	-	0.8419	0.8228	0.7129	0.8391	0.8594	0.8583	0.8368	0.8302	0.8292	0.7859
65031	chr17	2980294	C	A	67	200	25	6	14	8	SNV	RAP1GAP2	EntrezGene	-	23108	NM_001100398.2	RefSeq	Transcript	missense_variant	649/6618	559/2148	187/715	L/M	Ctg/Atg	rs17762452,COSV54585824	MODERATE	-	1	-	protein_coding	-	-	-	8/24	-	chr17:g.2980294C>A	NM_001100398.2:c.559C>A	NP_001093868.1:p.Leu187Met	-	0.2972	0.3359	0.1291	0.3569	0.2357	0.3271	0.3465	0.3265	0.3281	0.4836
65032	chr17	2981175	GTCT	G	6	200	3	0	3	0	deletion	RAP1GAP2	EntrezGene	-	23108	NM_001100398.2	RefSeq	Transcript	intron_variant	-	-	-	-	-	rs549375276	MODIFIER	-	1	-	protein_coding	-	-	-	-	8/23	chr17:g.2981182_2981184del	NM_001100398.2:c.631-13_631-11del	-	6	0.005	0.007338	0.001326	0.0149	0.001817	0.0001684	0.01049	0.008472	0.009718	0.0009056
65033	chr17	2981251	A	G	32	200	15	0	15	1	SNV	RAP1GAP2	EntrezGene	-	23108	NM_001100398.2	RefSeq	Transcript	splice_region_variant,intron_variant	-	-	-	-	-	rs7208690,COSV54578581	LOW	-	1	-	protein_coding	-	-	-	-	9/23	chr17:g.2981251A>G	NM_001100398.2:c.684+3A>G	-	-	0.2008	0.1847	0.3452	0.1511	0.1132	0.2072	0.2153	0.1893	0.183	0.1135
65034	chr17	2984955	A	AT	31	200	14	0	15	1	insertion	RAP1GAP2	EntrezGene	-	23108	NM_001100398.2	RefSeq	Transcript	intron_variant	-	-	-	-	-	rs112744093	MODIFIER	-	1	-	protein_coding	-	-	-	-	9/23	chr17:g.2984965dup	NM_001100398.2:c.685-18dup	-	10	0.1909	0.1783	0.2281	0.1134	0.1386	0.0089	0.2342	0.2153	0.1931	0.1224
65035	chr17	2991265	A	C	1	200	0	0	1	0	SNV	RAP1GAP2	EntrezGene	-	23108	NM_001100398.2	RefSeq	Transcript	intron_variant	-	-	-	-	-	rs375575628	MODIFIER	-	1	-	protein_coding	-	-	-	-	10/23	chr17:g.2991265A>C	NM_001100398.2:c.769-32A>C	-	-	0	6.652e-05	0	0	0	0	0	0.0001596	0	0
65036	chr17	2991275	C	G	59	200	22	3	23	4	SNV	RAP1GAP2	EntrezGene	-	23108	NM_001100398.2	RefSeq	Transcript	intron_variant	-	-	-	-	-	rs8071529,COSV54578299	MODIFIER	-	1	-	protein_coding	-	-	-	-	10/23	chr17:g.2991275C>G	NM_001100398.2:c.769-22C>G	-	-	0.329	0.2692	0.1414	0.2033	0.3163	0.2363	0.3464	0.3208	0.2981	0.1637
65037	chr17	2998343	C	T	1	200	0	0	1	0	SNV	RAP1GAP2	EntrezGene	-	23108	NM_001100398.2	RefSeq	Transcript	synonymous_variant	1212/6618	1122/2148	374/715	V	gtC/gtT	rs376130129,COSV54575277	LOW	-	1	-	protein_coding	-	-	-	13/24	-	chr17:g.2998343C>T	NM_001100398.2:c.1122C>T	NP_001093868.1:p.Val374=	-	0	0.0002648	0.0001291	2.896e-05	0	5.563e-05	0	0.0001239	0.0001653	0.001536
65038	chr17	3005447	C	T	1	200	0	0	1	0	SNV	RAP1GAP2	EntrezGene	-	23108	NM_001100398.2	RefSeq	Transcript	splice_region_variant,intron_variant	-	-	-	-	-	rs775542647	LOW	-	1	-	protein_coding	-	-	-	-	14/23	chr17:g.3005447C>T	NM_001100398.2:c.1227+7C>T	-	-	0	2.808e-05	0	0.0001448	0	0	0	1.77e-05	0	0
65039	chr17	3018057	G	A	1	200	0	0	1	0	SNV	RAP1GAP2	EntrezGene	-	23108	NM_001100398.2	RefSeq	Transcript	splice_region_variant,intron_variant	-	-	-	-	-	rs1167897477	LOW	-	1	-	protein_coding	-	-	-	-	16/23	chr17:g.3018057G>A	NM_001100398.2:c.1450-4G>A	-	-	0	5.075e-06	0	3.463e-05	0	0	0	0	0	0
65040	chr17	3020473	A	G	192	200	4	48	4	44	SNV	RAP1GAP2	EntrezGene	-	23108	NM_001100398.2	RefSeq	Transcript	splice_region_variant,intron_variant	-	-	-	-	-	rs2304982	LOW	-	1	-	protein_coding	-	-	-	-	17/23	chr17:g.3020473A>G	NM_001100398.2:c.1588-4A>G	-	-	0.9433	0.919	0.8695	0.9068	0.9452	0.851	0.9626	0.9484	0.9296	0.8474
65041	chr17	3020482	A	T	1	200	1	0	0	0	SNV	RAP1GAP2	EntrezGene	-	23108	NM_001100398.2	RefSeq	Transcript	synonymous_variant	1683/6618	1593/2148	531/715	P	ccA/ccT	-	LOW	-	1	-	protein_coding	-	-	-	18/24	-	chr17:g.3020482A>T	NM_001100398.2:c.1593A>T	NP_001093868.1:p.Pro531=	-	0	0	0	0	0	0	0	0	0	0
65042	chr17	3025992	A	C	147	200	18	30	17	26	SNV	RAP1GAP2	EntrezGene	-	23108	NM_001100398.2	RefSeq	Transcript	intron_variant	-	-	-	-	-	rs4072679	MODIFIER	-	1	-	protein_coding	-	-	-	-	18/23	chr17:g.3025992A>C	NM_001100398.2:c.1707-16A>C	-	-	0.6441	0.687	0.7263	0.7705	0.6367	0.6308	0.6739	0.6692	0.6742	0.6995
65043	chr17	3026098	G	A	83	200	25	9	22	9	SNV	RAP1GAP2	EntrezGene	-	23108	NM_001100398.2	RefSeq	Transcript	synonymous_variant	1887/6618	1797/2148	599/715	P	ccG/ccA	rs55904912,COSV54573637	LOW	-	1	-	protein_coding	-	-	-	19/24	-	chr17:g.3026098G>A	NM_001100398.2:c.1797G>A	NP_001093868.1:p.Pro599=	-	0.4066	0.4412	0.2599	0.5495	0.3257	0.5332	0.4588	0.4101	0.428	0.4996
65044	chr17	3026380	T	C	124	200	25	20	23	18	SNV	RAP1GAP2	EntrezGene	-	23108	NM_001100398.2	RefSeq	Transcript	synonymous_variant	1941/6618	1851/2148	617/715	R	cgT/cgC	rs12941934,COSV54583036	LOW	-	1	-	protein_coding	-	-	-	20/24	-	chr17:g.3026380T>C	NM_001100398.2:c.1851T>C	NP_001093868.1:p.Arg617=	-	0.5606	0.6072	0.4461	0.7176	0.5741	0.6243	0.5548	0.5868	0.6057	0.6387
65045	chr17	3026929	T	C	83	200	25	9	22	9	SNV	RAP1GAP2	EntrezGene	-	23108	NM_001100398.2	RefSeq	Transcript	intron_variant	-	-	-	-	-	rs4790114,COSV54576659	MODIFIER	-	1	-	protein_coding	-	-	-	-	20/23	chr17:g.3026929T>C	NM_001100398.2:c.1936-15T>C	-	-	0.4056	0.4512	0.3648	0.547	0.3265	0.5313	0.4545	0.4083	0.4318	0.4984
65046	chr17	3027045	G	A	83	200	25	9	22	9	SNV	RAP1GAP2	EntrezGene	-	23108	NM_001100398.2	RefSeq	Transcript	synonymous_variant	2127/6618	2037/2148	679/715	P	ccG/ccA	rs4790115,COSV54573512	LOW	-	1	-	protein_coding	-	-	-	21/24	-	chr17:g.3027045G>A	NM_001100398.2:c.2037G>A	NP_001093868.1:p.Pro679=	-	0.4066	0.4368	0.2512	0.5428	0.3244	0.523	0.4537	0.4028	0.4207	0.4961
67227	chr17	17792954	G	T	1	200	0	0	1	0	SNV	RAI1	EntrezGene	HGNC:9834	10743	NM_030665.4	RefSeq	Transcript	missense_variant	490/7677	6/5721	2/1906	Q/H	caG/caT	-	MODERATE	-	1	-	protein_coding	-	-	-	3/6	-	chr17:g.17792954G>T	NM_030665.4:c.6G>T	NP_109590.3:p.Gln2His	-	0	0	0	0	0	0	0	0	0	0
67228	chr17	17793217	G	C	58	200	18	4	24	4	SNV	RAI1	EntrezGene	HGNC:9834	10743	NM_030665.4	RefSeq	Transcript	missense_variant	753/7677	269/5721	90/1906	G/A	gGc/gCc	rs3803763	MODERATE	-	1	-	protein_coding	-	-	-	3/6	-	chr17:g.17793217G>C	NM_030665.4:c.269G>C	NP_109590.3:p.Gly90Ala	-	0.3509	0.4796	0.6271	0.6028	0.3685	0.9226	0.3356	0.3116	0.4278	0.75
67229	chr17	17793441	C	A	57	200	18	4	25	3	SNV	RAI1	EntrezGene	HGNC:9834	10743	NM_030665.4	RefSeq	Transcript	missense_variant	977/7677	493/5721	165/1906	P/T	Ccc/Acc	rs11649804,COSV55389022	MODERATE	-	1	-	protein_coding	-	-	-	3/6	-	chr17:g.17793441C>A	NM_030665.4:c.493C>A	NP_109590.3:p.Pro165Thr	-	0.334	0.4427	0.3931	0.5831	0.3325	0.8519	0.3216	0.3017	0.3946	0.718
67230	chr17	17793558	C	T	4	200	3	0	1	0	SNV	RAI1	EntrezGene	HGNC:9834	10743	NM_030665.4	RefSeq	Transcript	missense_variant	1094/7677	610/5721	204/1906	P/S	Ccc/Tcc	rs138332224	MODERATE	-	1	-	protein_coding	-	-	-	3/6	-	chr17:g.17793558C>T	NM_030665.4:c.610C>T	NP_109590.3:p.Pro204Ser	-	0.002	0.002609	0.0002465	0.0004049	0.0008943	0	0.01867	0.00186	0.002122	0
67231	chr17	17793784	AGC	A	58	200	18	4	24	4	deletion	RAI1	EntrezGene	HGNC:9834	10743	NM_030665.4	RefSeq	Transcript	frameshift_variant	1321-1322/7677	837-838/5721	279-280/1906	QQ/QX	caGCag/caag	rs35068024,COSV55394436	HIGH	-	1	-	protein_coding	-	-	-	3/6	-	chr17:g.17793785_17793786del	NM_030665.4:c.837_838del	NP_109590.3:p.Gln280AlafsTer108	-	0	0.3794	0.305	0.5354	0.3264	0.7412	0.1731	0.2379	0.341	0.6355
67232	chr17	17793787	AG	A	57	200	17	4	24	4	deletion	RAI1	EntrezGene	HGNC:9834	10743	NM_030665.4	RefSeq	Transcript	frameshift_variant	1324/7677	840/5721	280/1906	Q/X	caG/ca	rs34083643,COSV55389171,COSV55391242,COSV55397452	HIGH	-	1	-	protein_coding	-	-	-	3/6	-	chr17:g.17793788del	NM_030665.4:c.840del	NP_109590.3:p.Gln280HisfsTer84	-	0	0.237	0.1686	0.3564	0.1784	0.5847	0.1111	0.1437	0.1935	0.4466
67233	chr17	17793787	AGCAGCAGCAG	A	1	200	1	0	0	0	deletion	RAI1	EntrezGene	HGNC:9834	10743	NM_030665.4	RefSeq	Transcript	frameshift_variant	1324-1333/7677	840-849/5721	280-283/1906	QQQQ/X	caGCAGCAGCAG/ca	rs760854027	HIGH	-	1	-	protein_coding	-	-	-	3/6	-	chr17:g.17793788_17793797del	NM_030665.4:c.840_849del	NP_109590.3:p.Gln280HisfsTer81	-	0	0.003332	0.04476	0.001441	0.001365	0.003549	0	0.0001521	0.00116	0.0002481
67234	chr17	17794090	C	T	6	200	3	0	3	0	SNV	RAI1	EntrezGene	HGNC:9834	10743	NM_030665.4	RefSeq	Transcript	missense_variant	1626/7677	1142/5721	381/1906	A/V	gCc/gTc	rs113208290	MODERATE	-	1	-	protein_coding	-	-	-	3/6	-	chr17:g.17794090C>T	NM_030665.4:c.1142C>T	NP_109590.3:p.Ala381Val	-	0.0109	0.003818	0.001354	0.004597	0.01361	0	0.0007862	0.005011	0.006036	0.0005879
67235	chr17	17794227	C	T	1	200	0	0	1	0	SNV	RAI1	EntrezGene	HGNC:9834	10743	NM_030665.4	RefSeq	Transcript	synonymous_variant	1763/7677	1279/5721	427/1906	L	Ctg/Ttg	rs34898721	LOW	-	1	-	protein_coding	-	-	-	3/6	-	chr17:g.17794227C>T	NM_030665.4:c.1279C>T	NP_109590.3:p.Leu427=	-	0.002	0.0009745	0	0.0005786	0.001195	0	0.001525	0.00155	0.0006536	0
67236	chr17	17794472	G	A	1	200	0	0	1	0	SNV	RAI1	EntrezGene	HGNC:9834	10743	NM_030665.4	RefSeq	Transcript	synonymous_variant	2008/7677	1524/5721	508/1906	T	acG/acA	rs141826168	LOW	-	1	-	protein_coding	-	-	-	3/6	-	chr17:g.17794472G>A	NM_030665.4:c.1524G>A	NP_109590.3:p.Thr508=	-	0.001	0.001044	6.366e-05	0.0001165	0	0	0.007097	0.0006992	0.0006633	0.0006557
67237	chr17	17794604	C	T	3	200	2	0	1	0	SNV	RAI1	EntrezGene	HGNC:9834	10743	NM_030665.4	RefSeq	Transcript	synonymous_variant	2140/7677	1656/5721	552/1906	S	tcC/tcT	rs148309343	LOW	-	1	-	protein_coding	-	-	-	3/6	-	chr17:g.17794604C>T	NM_030665.4:c.1656C>T	NP_109590.3:p.Ser552=	-	0.001	0.001486	0.0002481	0.0001446	0.000895	0.0002726	0.003013	0.002294	0.001144	0.0005881
67238	chr17	17794723	G	C	1	200	1	0	0	0	SNV	RAI1	EntrezGene	HGNC:9834	10743	NM_030665.4	RefSeq	Transcript	missense_variant	2259/7677	1775/5721	592/1906	R/P	cGg/cCg	rs141808855	MODERATE	-	1	-	protein_coding	-	-	-	3/6	-	chr17:g.17794723G>C	NM_030665.4:c.1775G>C	NP_109590.3:p.Arg592Pro	-	0	0.0001463	0	8.687e-05	0	0	0	0.0002779	0.0003291	0
67239	chr17	17794940	G	A	128	200	22	23	28	16	SNV	RAI1	EntrezGene	HGNC:9834	10743	NM_030665.4	RefSeq	Transcript	synonymous_variant	2476/7677	1992/5721	664/1906	P	ccG/ccA	rs8067439,COSV55388752	LOW	-	1	-	protein_coding	-	-	-	3/6	-	chr17:g.17794940G>A	NM_030665.4:c.1992G>A	NP_109590.3:p.Pro664=	-	0.5875	0.5019	0.5689	0.3768	0.5579	0.1477	0.5958	0.6277	0.5372	0.2627
67240	chr17	17795617	C	T	1	200	1	0	0	0	SNV	RAI1	EntrezGene	HGNC:9834	10743	NM_030665.4	RefSeq	Transcript	missense_variant	3153/7677	2669/5721	890/1906	P/L	cCg/cTg	rs745320469	MODERATE	-	1	-	protein_coding	-	-	-	3/6	-	chr17:g.17795617C>T	NM_030665.4:c.2669C>T	NP_109590.3:p.Pro890Leu	-	0	8.832e-05	6.237e-05	0	0	0.0008719	4.711e-05	1.78e-05	0	6.542e-05
67241	chr17	17796156	G	A	1	200	0	0	1	0	SNV	RAI1	EntrezGene	HGNC:9834	10743	NM_030665.4	RefSeq	Transcript	missense_variant	3692/7677	3208/5721	1070/1906	G/R	Gga/Aga	rs370633684,CM116390	MODERATE	-	1	-	protein_coding	-	-	-	3/6	-	chr17:g.17796156G>A	NM_030665.4:c.3208G>A	NP_109590.3:p.Gly1070Arg	-	0	0.0002447	0	0	0.00277	0	0	0.0002761	0.0006553	4.274e-05
67242	chr17	17796305	C	T	1	200	0	0	1	0	SNV	RAI1	EntrezGene	HGNC:9834	10743	NM_030665.4	RefSeq	Transcript	synonymous_variant	3841/7677	3357/5721	1119/1906	S	tcC/tcT	rs139448147	LOW	-	1	-	protein_coding	-	-	-	3/6	-	chr17:g.17796305C>T	NM_030665.4:c.3357C>T	NP_109590.3:p.Ser1119=	-	0	0.0007158	6.311e-05	0.0002623	0	0	0.0003305	0.001366	0.0009927	6.561e-05
67243	chr17	17796427	G	A	1	200	0	0	1	0	SNV	RAI1	EntrezGene	HGNC:9834	10743	NM_030665.4	RefSeq	Transcript	missense_variant	3963/7677	3479/5721	1160/1906	R/Q	cGg/cAg	rs764373875	MODERATE	-	1	-	protein_coding	-	-	-	3/6	-	chr17:g.17796427G>A	NM_030665.4:c.3479G>A	NP_109590.3:p.Arg1160Gln	-	0	4.4e-05	0	0.0001735	0	0	0	4.439e-05	0	0
67244	chr17	17796723	AAGG	A	1	200	0	0	1	0	deletion	RAI1	EntrezGene	HGNC:9834	10743	NM_030665.4	RefSeq	Transcript	inframe_deletion	4260-4262/7677	3776-3778/5721	1259-1260/1906	KE/K	aAGGag/aag	rs149716029	MODERATE	-	1	-	protein_coding	-	-	-	3/6	-	chr17:g.17796729_17796731del	NM_030665.4:c.3781_3783del	NP_109590.3:p.Glu1261del	5	0.004	0.002777	0.0009905	0.001158	9.946e-05	0	0.003006	0.004905	0.002944	3.267e-05
67245	chr17	17797077	G	A	1	200	1	0	0	0	SNV	RAI1	EntrezGene	HGNC:9834	10743	NM_030665.4	RefSeq	Transcript	missense_variant	4613/7677	4129/5721	1377/1906	G/R	Ggg/Agg	rs767828696,COSV55389468	MODERATE	-	1	-	protein_coding	-	-	-	3/6	-	chr17:g.17797077G>A	NM_030665.4:c.4129G>A	NP_109590.3:p.Gly1377Arg	-	0	3.98e-06	0	0	0	0	0	8.802e-06	0	0
67246	chr17	17797259	T	C	17	200	10	1	5	0	SNV	RAI1	EntrezGene	HGNC:9834	10743	NM_030665.4	RefSeq	Transcript	synonymous_variant	4795/7677	4311/5721	1437/1906	P	ccT/ccC	rs4925112	LOW	-	1	-	protein_coding	-	-	-	3/6	-	chr17:g.17797259T>C	NM_030665.4:c.4311T>C	NP_109590.3:p.Pro1437=	-	0.0577	0.06052	0.2536	0.03569	0.0284	0.002846	0.07827	0.05916	0.05772	0.02704
67247	chr17	17797478	C	T	17	200	10	1	5	0	SNV	RAI1	EntrezGene	HGNC:9834	10743	NM_030665.4	RefSeq	Transcript	synonymous_variant	5014/7677	4530/5721	1510/1906	P	ccC/ccT	rs35686634	LOW	-	1	-	protein_coding	-	-	-	3/6	-	chr17:g.17797478C>T	NM_030665.4:c.4530C>T	NP_109590.3:p.Pro1510=	-	0.0567	0.05527	0.1862	0.03221	0.02863	0.002897	0.07809	0.05852	0.05319	0.0269
67248	chr17	17797600	C	T	2	200	0	0	2	0	SNV	RAI1	EntrezGene	HGNC:9834	10743	NM_030665.4	RefSeq	Transcript	missense_variant	5136/7677	4652/5721	1551/1906	S/L	tCa/tTa	rs202158738,COSV55391334	MODERATE	-	1	-	protein_coding	-	-	-	3/6	-	chr17:g.17797600C>T	NM_030665.4:c.4652C>T	NP_109590.3:p.Ser1551Leu	-	0.001	0.0003305	0.000185	0.0002892	0.0001986	0	0	0.0005813	0.000327	0
67249	chr17	17812003	C	G	131	200	21	24	26	18	SNV	RAI1	EntrezGene	HGNC:9834	10743	NM_030665.4	RefSeq	Transcript	downstream_gene_variant	-	-	-	-	-	rs2297508	MODIFIER	550	1	-	protein_coding	-	-	-	-	-	chr17:g.17812003C>G	-	-	-	0.5924	0.4977	0.5701	0.3956	0.5849	0.1398	0.5936	0.6312	0.5302	0.3174
67250	chr17	17812050	C	CCAT	1	200	0	0	1	0	insertion	RAI1	EntrezGene	HGNC:9834	10743	NM_030665.4	RefSeq	Transcript	downstream_gene_variant	-	-	-	-	-	-	MODIFIER	597	1	-	protein_coding	-	-	-	-	-	chr17:g.17812053_17812055dup	-	-	-	0	0	0	0	0	0	0	0	0	0
67251	chr17	17812850	G	C	1	200	0	0	1	0	SNV	RAI1	EntrezGene	HGNC:9834	10743	NM_030665.4	RefSeq	Transcript	downstream_gene_variant	-	-	-	-	-	-	MODIFIER	1397	1	-	protein_coding	-	-	-	-	-	chr17:g.17812850G>C	-	-	-	0	0	0	0	0	0	0	0	0	0
67252	chr17	17813348	G	C	17	200	10	1	5	0	SNV	RAI1	EntrezGene	HGNC:9834	10743	NM_030665.4	RefSeq	Transcript	downstream_gene_variant	-	-	-	-	-	rs11653007	MODIFIER	1895	1	-	protein_coding	-	-	-	-	-	chr17:g.17813348G>C	-	-	-	0.0606	0.04623	0.07104	0.02511	0.02644	0.002759	0.09299	0.05858	0.04759	0.02725
67253	chr17	17813558	C	T	1	200	0	0	1	0	SNV	RAI1	EntrezGene	HGNC:9834	10743	NM_030665.4	RefSeq	Transcript	downstream_gene_variant	-	-	-	-	-	rs184208843	MODIFIER	2105	1	-	protein_coding	-	-	-	-	-	chr17:g.17813558C>T	-	-	-	0.002	0.002774	0.0003369	0.0007822	0.003141	0	0.001149	0.005219	0.003044	0.000435
67254	chr17	17816201	A	C	2	200	1	0	1	0	SNV	RAI1	EntrezGene	HGNC:9834	10743	NM_030665.4	RefSeq	Transcript	downstream_gene_variant	-	-	-	-	-	rs28533148,COSV55415278	MODIFIER	4748	1	-	protein_coding	-	-	-	-	-	chr17:g.17816201A>C	-	-	-	0	0	0	0	0	0	0	0	0	0
67255	chr17	17816203	T	C	2	200	1	0	1	0	SNV	RAI1	EntrezGene	HGNC:9834	10743	NM_030665.4	RefSeq	Transcript	downstream_gene_variant	-	-	-	-	-	rs139533847,COSV55416766	MODIFIER	4750	1	-	protein_coding	-	-	-	-	-	chr17:g.17816203T>C	-	-	-	0	0.1443	0.03867	0.2505	0.2474	0.1286	0.1015	0.1008	0.1738	0.2513
67256	chr17	17816279	C	G	1	200	0	0	1	0	SNV	RAI1	EntrezGene	HGNC:9834	10743	NM_030665.4	RefSeq	Transcript	downstream_gene_variant	-	-	-	-	-	rs201544341	MODIFIER	4826	1	-	protein_coding	-	-	-	-	-	chr17:g.17816279C>G	-	-	-	0	0.0004643	0	0.0002456	0.004993	0	0	0.0004501	0.0005287	0
68038	chr17	30210569	G	A	1	200	1	0	0	0	SNV	SLC6A4	EntrezGene	HGNC:11050	6532	NM_001045.6	RefSeq	Transcript	synonymous_variant	1700/6335	1395/1893	465/630	F	ttC/ttT	rs41274280	LOW	-	-1	-	protein_coding	YES	-	-	11/15	-	chr17:g.30210569G>A	NM_001045.6:c.1395C>T	NP_001036.1:p.Phe465=	-	0.001	0.0008802	0.004615	0.0007522	9.942e-05	0.0003808	4.623e-05	0.0007314	0.001633	0.0005883
68039	chr17	30216130	A	G	1	200	1	0	0	0	SNV	SLC6A4	EntrezGene	HGNC:11050	6532	NM_001045.6	RefSeq	Transcript	synonymous_variant	1229/6335	924/1893	308/630	G	ggT/ggC	rs74845752	LOW	-	-1	-	protein_coding	YES	-	-	7/15	-	chr17:g.30216130A>G	NM_001045.6:c.924T>C	NP_001036.1:p.Gly308=	-	0.001	0.002017	0.0007382	0.0004338	9.923e-05	0	0.003604	0.002542	0.002283	0.003202
68040	chr17	30221792	C	G	4	200	2	0	2	0	SNV	SLC6A4	EntrezGene	HGNC:11050	6532	NM_001045.6	RefSeq	Transcript	missense_variant	472/6335	167/1893	56/630	G/A	gGa/gCa	rs6355,CM057408,COSV55566032	MODERATE	-	-1	-	protein_coding	YES	-	-	3/15	-	chr17:g.30221792C>G	NM_001045.6:c.167G>C	NP_001036.1:p.Gly56Ala	-	0.0179	0.01202	0.003629	0.004625	0.003472	0	0.006929	0.01972	0.009123	0.01045
69607	chr17	42201704	A	G	1	200	1	0	0	0	SNV	STAT5B	EntrezGene	HGNC:11367	6777	NM_012448.4	RefSeq	Transcript	3_prime_UTR_variant	2552/5079	-	-	-	-	rs2230097	MODIFIER	-	-1	-	protein_coding	-	-	-	19/19	-	chr17:g.42201704A>G	NM_012448.4:c.*34T>C	-	-	0.002	0.03445	0.4432	0.01975	0.0004961	0.01849	0	0.001197	0.01663	0.007025
69608	chr17	42218219	G	T	3	200	2	0	1	0	SNV	STAT5B	EntrezGene	HGNC:11367	6777	NM_012448.4	RefSeq	Transcript	synonymous_variant	1255/5079	1101/2364	367/787	P	ccC/ccA	rs61749920	LOW	-	-1	-	protein_coding	-	-	-	9/19	-	chr17:g.42218219G>T	NM_012448.4:c.1101C>A	NP_036580.2:p.Pro367=	-	0.0318	0.02543	0.003483	0.01446	0.05291	0.0001096	0.01766	0.02672	0.02916	0.0555
69609	chr17	42218357	T	C	2	200	1	0	1	0	SNV	STAT5B	EntrezGene	HGNC:11367	6777	NM_012448.4	RefSeq	Transcript	intron_variant	-	-	-	-	-	rs376347173	MODIFIER	-	-1	-	protein_coding	-	-	-	-	8/18	chr17:g.42218357T>C	NM_012448.4:c.990-27A>G	-	-	0	0.0004808	0.0002462	0.000145	0	0	0	0.000957	0.0004954	0
69610	chr17	42227567	G	A	1	200	0	0	1	0	SNV	STAT5B	EntrezGene	HGNC:11367	6777	NM_012448.4	RefSeq	Transcript	synonymous_variant	401/5079	247/2364	83/787	L	Ctg/Ttg	rs146176992	LOW	-	-1	-	protein_coding	-	-	-	3/19	-	chr17:g.42227567G>A	NM_012448.4:c.247C>T	NP_036580.2:p.Leu83=	-	0.004	0.004934	0.0008619	0.002284	0.013	5.437e-05	0.003326	0.006313	0.00848	0.005686
73093	chr17	78049255	T	C	1	200	0	0	1	0	SNV	TNRC6C	EntrezGene	HGNC:29318	57690	NM_018996.3	RefSeq	Transcript	missense_variant	793/9663	193/5073	65/1690	C/R	Tgc/Cgc	rs200101591	MODERATE	-	1	-	protein_coding	-	-	-	4/21	-	chr17:g.78049255T>C	NM_018996.3:c.193T>C	NP_061869.2:p.Cys65Arg	-	0	0.0003483	0	0	0	0	0.0007501	0.0006162	0	3.322e-05
73094	chr17	78049427	A	G	1	200	1	0	0	0	SNV	TNRC6C	EntrezGene	HGNC:29318	57690	NM_018996.3	RefSeq	Transcript	missense_variant	965/9663	365/5073	122/1690	N/S	aAc/aGc	rs201681149	MODERATE	-	1	-	protein_coding	-	-	-	4/21	-	chr17:g.78049427A>G	NM_018996.3:c.365A>G	NP_061869.2:p.Asn122Ser	-	0	0.0002249	0	2.898e-05	0.001194	0	4.643e-05	0.0003544	0.0001654	3.268e-05
73095	chr17	78049725	C	T	6	200	4	0	2	0	SNV	TNRC6C	EntrezGene	HGNC:29318	57690	NM_018996.3	RefSeq	Transcript	synonymous_variant	1263/9663	663/5073	221/1690	H	caC/caT	rs141190761	LOW	-	1	-	protein_coding	-	-	-	4/21	-	chr17:g.78049725C>T	NM_018996.3:c.663C>T	NP_061869.2:p.His221=	-	0.004	0.01439	0.001561	0.02193	0.0161	0.005088	0.01234	0.01015	0.01058	0.03739
73096	chr17	78050327	G	A	1	200	1	0	0	0	SNV	TNRC6C	EntrezGene	HGNC:29318	57690	NM_018996.3	RefSeq	Transcript	missense_variant	1865/9663	1265/5073	422/1690	R/Q	cGa/cAa	rs189050450,COSV56947699	MODERATE	-	1	-	protein_coding	-	-	-	4/21	-	chr17:g.78050327G>A	NM_018996.3:c.1265G>A	NP_061869.2:p.Arg422Gln	-	0.001	0.0005663	0.000197	3.15e-05	0	0.0004528	0.001411	0.0007872	0.0005413	0.0001467
73097	chr17	78050542	G	A	8	200	2	0	6	0	SNV	TNRC6C	EntrezGene	HGNC:29318	57690	NM_018996.3	RefSeq	Transcript	missense_variant	2080/9663	1480/5073	494/1690	D/N	Gat/Aat	rs71385927	MODERATE	-	1	-	protein_coding	-	-	-	4/21	-	chr17:g.78050542G>A	NM_018996.3:c.1480G>A	NP_061869.2:p.Asp494Asn	-	0.0149	0.01469	0.003102	0.002929	0.0168	0	0.01678	0.02486	0.01506	0.002719
73098	chr17	78050595	C	A	3	200	2	0	1	0	SNV	TNRC6C	EntrezGene	HGNC:29318	57690	NM_018996.3	RefSeq	Transcript	missense_variant	2133/9663	1533/5073	511/1690	N/K	aaC/aaA	rs72894058,COSV56953494,COSV99041860	MODERATE	-	1	-	protein_coding	-	-	-	4/21	-	chr17:g.78050595C>A	NM_018996.3:c.1533C>A	NP_061869.2:p.Asn511Lys	-	0.0179	0.01377	0.003671	0.008526	0.0025	0.000169	0.008308	0.02231	0.01444	0.008517
73099	chr17	78051411	C	T	7	200	5	0	2	0	SNV	TNRC6C	EntrezGene	HGNC:29318	57690	NM_018996.3	RefSeq	Transcript	synonymous_variant	2949/9663	2349/5073	783/1690	A	gcC/gcT	rs147882211	LOW	-	1	-	protein_coding	-	-	-	4/21	-	chr17:g.78051411C>T	NM_018996.3:c.2349C>T	NP_061869.2:p.Ala783=	-	0.006	0.01692	0.001021	0.02258	0.02215	0.005857	0.01354	0.01112	0.009822	0.03812
73100	chr17	78064785	C	G	19	200	11	0	8	0	SNV	TNRC6C	EntrezGene	HGNC:29318	57690	NM_018996.3	RefSeq	Transcript	missense_variant	3059/9663	2459/5073	820/1690	P/R	cCa/cGa	rs34293811,COSV56945555	MODERATE	-	1	-	protein_coding	-	-	-	5/21	-	chr17:g.78064785C>G	NM_018996.3:c.2459C>G	NP_061869.2:p.Pro820Arg	-	0.0795	0.1073	0.09693	0.09632	0.05036	0.1933	0.03574	0.1035	0.1079	0.1576
73101	chr17	78064873	A	C	25	200	11	2	8	1	SNV	TNRC6C	EntrezGene	HGNC:29318	57690	NM_018996.3	RefSeq	Transcript	synonymous_variant	3147/9663	2547/5073	849/1690	A	gcA/gcC	rs61730171,COSV56949902	LOW	-	1	-	protein_coding	-	-	-	5/21	-	chr17:g.78064873A>C	NM_018996.3:c.2547A>C	NP_061869.2:p.Ala849=	-	0.0855	0.1258	0.1503	0.1197	0.07833	0.1967	0.04786	0.1134	0.1219	0.1955
73102	chr17	78077220	G	A	1	200	1	0	0	0	SNV	TNRC6C	EntrezGene	HGNC:29318	57690	NM_018996.3	RefSeq	Transcript	synonymous_variant	3696/9663	3096/5073	1032/1690	P	ccG/ccA	rs375883260	LOW	-	1	-	protein_coding	-	-	-	10/21	-	chr17:g.78077220G>A	NM_018996.3:c.3096G>A	NP_061869.2:p.Pro1032=	-	0	3.921e-05	0	0.0001531	0	0	0	3.865e-05	0	0
73103	chr17	78091580	C	T	1	200	1	0	0	0	SNV	TNRC6C	EntrezGene	HGNC:29318	57690	NM_018996.3	RefSeq	Transcript	missense_variant	4543/9663	3943/5073	1315/1690	P/S	Ccc/Tcc	rs1302015314	MODERATE	-	1	-	protein_coding	-	-	-	15/21	-	chr17:g.78091580C>T	NM_018996.3:c.3943C>T	NP_061869.2:p.Pro1315Ser	-	0	0	0	0	0	0	0	0	0	0
73104	chr17	78097785	T	C	36	200	9	3	19	1	SNV	TNRC6C	EntrezGene	HGNC:29318	57690	NM_018996.3	RefSeq	Transcript	intron_variant	-	-	-	-	-	rs2290906,COSV56940523	MODIFIER	-	1	-	protein_coding	-	-	-	-	17/20	chr17:g.78097785T>C	NM_018996.3:c.4307-558T>C	-	-	0.1252	0.2202	0.3592	0.2897	0.1603	0.3485	0.1584	0.1464	0.2185	0.2997
73105	chr17	78104848	T	G	6	194	4	0	2	0	SNV	TNRC6C	EntrezGene	HGNC:29318	57690	NM_018996.3	RefSeq	Transcript	3_prime_UTR_variant	5676/9663	-	-	-	-	rs9894438	MODIFIER	-	1	-	protein_coding	-	-	-	21/21	-	chr17:g.78104848T>G	NM_018996.3:c.*3T>G	-	-	0.005	0.01658	0.06944	0.02531	0.02035	0.002832	0.009169	0.009062	0.009434	0.03565
73106	chr17	78113215	C	T	3	200	1	1	0	0	SNV	TNRC6C	EntrezGene	HGNC:29318	57690	NM_018996.3	RefSeq	Transcript	downstream_gene_variant	-	-	-	-	-	rs79153946	MODIFIER	4380	1	-	protein_coding	-	-	-	-	-	chr17:g.78113215C>T	-	-	-	0.0209	0.0116	0.003698	0.005981	0.006021	8.044e-05	0.01286	0.01873	0.016	0.00825
73107	chr17	78113538	G	A	3	200	1	0	2	0	SNV	TNRC6C	EntrezGene	HGNC:29318	57690	NM_018996.3	RefSeq	Transcript	downstream_gene_variant	-	-	-	-	-	rs199765733	MODIFIER	4703	1	-	protein_coding	-	-	-	-	-	chr17:g.78113538G>A	-	-	-	0.002	0.001028	0.00111	0.0002024	0.003775	0	0.0009252	0.001498	0.0008159	0
76640	chr18	60371599	T	G	2	200	1	0	1	0	SNV	MC4R	EntrezGene	HGNC:6932	4160	NM_005912.3	RefSeq	Transcript	missense_variant	1177/1714	751/999	251/332	I/L	Att/Ctt	rs52820871,CD032475,CM030483,COSV99079230	MODERATE	-	-1	-	protein_coding	YES	-	-	1/1	-	chr18:g.60371599T>G	NM_005912.3:c.751A>C	NP_005903.2:p.Ile251Leu	-	0.0089	0.006923	0.001907	0.004019	0.001191	5.44e-05	0.01012	0.01097	0.005541	0.001862
76641	chr18	60372043	C	T	4	200	1	0	3	0	SNV	MC4R	EntrezGene	HGNC:6932	4160	NM_005912.3	RefSeq	Transcript	missense_variant	733/1714	307/999	103/332	V/I	Gtc/Atc	rs2229616,CM030481	MODERATE	-	-1	-	protein_coding	YES	-	-	1/1	-	chr18:g.60372043C>T	NM_005912.3:c.307G>A	NP_005903.2:p.Val103Ile	-	0.007	0.01613	0.01323	0.003296	0.00387	0.02164	0.01164	0.01999	0.01287	0.02244
84023	chr19	30444797	C	A	8	200	4	0	4	0	SNV	ZNF536	EntrezGene	HGNC:29025	9745	NM_014717.3	RefSeq	Transcript	missense_variant	1410/4973	1235/3903	412/1300	P/H	cCt/cAt	rs61744158	MODERATE	-	1	-	protein_coding	-	-	-	2/5	-	chr19:g.30444797C>A	NM_014717.3:c.1235C>A	NP_055532.1:p.Pro412His	-	0.0517	0.0421	0.01484	0.04128	0.07979	0.01868	0.01178	0.05066	0.05852	0.04563
84024	chr19	30445002	C	T	1	200	1	0	0	0	SNV	ZNF536	EntrezGene	HGNC:29025	9745	NM_014717.3	RefSeq	Transcript	synonymous_variant	1615/4973	1440/3903	480/1300	V	gtC/gtT	rs61743191	LOW	-	1	-	protein_coding	-	-	-	2/5	-	chr19:g.30445002C>T	NM_014717.3:c.1440C>T	NP_055532.1:p.Val480=	-	0	0.004079	0.05628	0.002878	0	0	0	5.37e-05	0.001486	0.0001316
84025	chr19	30445017	G	A	1	200	1	0	0	0	SNV	ZNF536	EntrezGene	HGNC:29025	9745	NM_014717.3	RefSeq	Transcript	synonymous_variant	1630/4973	1455/3903	485/1300	K	aaG/aaA	rs748875610,COSV62820313	LOW	-	1	-	protein_coding	-	-	-	2/5	-	chr19:g.30445017G>A	NM_014717.3:c.1455G>A	NP_055532.1:p.Lys485=	-	0	4.426e-05	0	0	0	0	0	9.83e-05	0	0
84026	chr19	30445524	G	A	3	200	1	0	2	0	SNV	ZNF536	EntrezGene	HGNC:29025	9745	NM_014717.3	RefSeq	Transcript	synonymous_variant	2137/4973	1962/3903	654/1300	K	aaG/aaA	rs149326839	LOW	-	1	-	protein_coding	-	-	-	2/5	-	chr19:g.30445524G>A	NM_014717.3:c.1962G>A	NP_055532.1:p.Lys654=	-	0.004	0.003217	0.0005554	0.003644	0.003091	0	0.0005573	0.005138	0.003271	0.0009152
84027	chr19	30445647	C	T	1	200	1	0	0	0	SNV	ZNF536	EntrezGene	HGNC:29025	9745	NM_014717.3	RefSeq	Transcript	synonymous_variant	2260/4973	2085/3903	695/1300	T	acC/acT	rs149363496,COSV62824857	LOW	-	1	-	protein_coding	-	-	-	2/5	-	chr19:g.30445647C>T	NM_014717.3:c.2085C>T	NP_055532.1:p.Thr695=	-	0	0.0004089	0.006113	0.0001458	0	5.54e-05	0	0	0	0
84028	chr19	30534877	G	C	1	200	1	0	0	0	SNV	ZNF536	EntrezGene	HGNC:29025	9745	NM_014717.3	RefSeq	Transcript	missense_variant	2376/4973	2201/3903	734/1300	G/A	gGc/gCc	rs376861690	MODERATE	-	1	-	protein_coding	-	-	-	3/5	-	chr19:g.30534877G>C	NM_014717.3:c.2201G>C	NP_055532.1:p.Gly734Ala	-	0	0.0001916	0	0	0.0001987	0	0.0001387	0.0003795	0	0
84029	chr19	30548088	T	C	43	200	18	2	19	1	SNV	ZNF536	EntrezGene	HGNC:29025	9745	NM_014717.3	RefSeq	Transcript	synonymous_variant	2644/4973	2469/3903	823/1300	D	gaT/gaC	rs1469705,COSV62820021	LOW	-	1	-	protein_coding	-	-	-	4/5	-	chr19:g.30548088T>C	NM_014717.3:c.2469T>C	NP_055532.1:p.Asp823=	-	0.3111	0.3226	0.49	0.3876	0.2194	0.3399	0.3498	0.2818	0.3004	0.3208
84030	chr19	30548323	AGAG	A	1	200	1	0	0	0	deletion	ZNF536	EntrezGene	HGNC:29025	9745	NM_014717.3	RefSeq	Transcript	inframe_deletion	2880-2882/4973	2705-2707/3903	902-903/1300	RA/T	aGAGct/act	-	MODERATE	-	1	-	protein_coding	-	-	-	4/5	-	chr19:g.30548324_30548326del	NM_014717.3:c.2705_2707del	NP_055532.1:p.Arg902_Ala903delinsThr	-	0	0	0	0	0	0	0	0	0	0
84031	chr19	30548349	C	T	8	200	2	0	6	0	SNV	ZNF536	EntrezGene	HGNC:29025	9745	NM_014717.3	RefSeq	Transcript	synonymous_variant	2905/4973	2730/3903	910/1300	N	aaC/aaT	rs111707808	LOW	-	1	-	protein_coding	-	-	-	4/5	-	chr19:g.30548349C>T	NM_014717.3:c.2730C>T	NP_055532.1:p.Asn910=	-	0.0338	0.0363	0.03402	0.0172	0.01845	0.003154	0.01974	0.03213	0.03436	0.1125
84032	chr19	30548762	C	T	8	200	2	0	6	0	SNV	ZNF536	EntrezGene	HGNC:29025	9745	NM_014717.3	RefSeq	Transcript	missense_variant	3318/4973	3143/3903	1048/1300	A/V	gCg/gTg	rs77238711,COSV62835849	MODERATE	-	1	-	protein_coding	-	-	-	4/5	-	chr19:g.30548762C>T	NM_014717.3:c.3143C>T	NP_055532.1:p.Ala1048Val	-	0.0338	0.03636	0.03398	0.0172	0.01846	0.003155	0.02004	0.03214	0.03442	0.1125
84033	chr19	30549319	C	G	1	200	0	0	1	0	SNV	ZNF536	EntrezGene	HGNC:29025	9745	NM_014717.3	RefSeq	Transcript	missense_variant	3875/4973	3700/3903	1234/1300	H/D	Cac/Gac	rs146045772	MODERATE	-	1	-	protein_coding	-	-	-	4/5	-	chr19:g.30549319C>G	NM_014717.3:c.3700C>G	NP_055532.1:p.His1234Asp	-	0.003	0.003182	0.001377	0.003394	0.0003034	0	0.000512	0.00538	0.005609	6.598e-05
84034	chr19	30549402	G	A	1	200	0	0	1	0	SNV	ZNF536	EntrezGene	HGNC:29025	9745	NM_014717.3	RefSeq	Transcript	synonymous_variant	3958/4973	3783/3903	1261/1300	P	ccG/ccA	rs139373364,COSV62830323	LOW	-	1	-	protein_coding	-	-	-	4/5	-	chr19:g.30549402G>A	NM_014717.3:c.3783G>A	NP_055532.1:p.Pro1261=	-	0.001	0.0001538	6.304e-05	3.092e-05	0	0	0.000193	0.0002725	0	3.718e-05
84035	chr19	30549475	A	C	1	200	1	0	0	0	SNV	ZNF536	EntrezGene	HGNC:29025	9745	NM_014717.3	RefSeq	Transcript	missense_variant	4031/4973	3856/3903	1286/1300	T/P	Aca/Cca	rs1257346923	MODERATE	-	1	-	protein_coding	-	-	-	4/5	-	chr19:g.30549475A>C	NM_014717.3:c.3856A>C	NP_055532.1:p.Thr1286Pro	-	0	0	0	0	0	0	0	0	0	0
93906	chr2	54599190	C	G	1	200	1	0	0	0	SNV	SPTBN1	EntrezGene	HGNC:11275	6711	NM_003128.3	RefSeq	Transcript	missense_variant	486/10211	247/7095	83/2364	R/G	Cga/Gga	rs915376910,COSV61693274	MODERATE	-	1	-	protein_coding	-	-	-	3/36	-	chr2:g.54599190C>G	NM_003128.3:c.247C>G	NP_003119.2:p.Arg83Gly	-	0	0	0	0	0	0	0	0	0	0
93907	chr2	54617653	C	T	35	200	14	1	15	2	SNV	SPTBN1	EntrezGene	HGNC:11275	6711	NM_003128.3	RefSeq	Transcript	synonymous_variant	851/10211	612/7095	204/2364	D	gaC/gaT	rs2229506,COSV61688661	LOW	-	1	-	protein_coding	-	-	-	6/36	-	chr2:g.54617653C>T	NM_003128.3:c.612C>T	NP_003119.2:p.Asp204=	-	0.167	0.1412	0.1202	0.0956	0.2954	0.05675	0.1088	0.1577	0.1783	0.1585
93908	chr2	54618129	C	T	1	200	0	0	1	0	SNV	SPTBN1	EntrezGene	HGNC:11275	6711	NM_003128.3	RefSeq	Transcript	synonymous_variant	938/10211	699/7095	233/2364	N	aaC/aaT	rs139984563	LOW	-	1	-	protein_coding	-	-	-	7/36	-	chr2:g.54618129C>T	NM_003128.3:c.699C>T	NP_003119.2:p.Asn233=	-	0	0.0003779	6.152e-05	0.0002313	0	0	0.000231	0.0006773	0.0003258	6.533e-05
93909	chr2	54621396	A	G	1	200	0	0	1	0	SNV	SPTBN1	EntrezGene	HGNC:11275	6711	NM_003128.3	RefSeq	Transcript	splice_region_variant,intron_variant	-	-	-	-	-	rs141959769	LOW	-	1	-	protein_coding	-	-	-	-	7/35	chr2:g.54621396A>G	NM_003128.3:c.764-4A>G	-	-	0.002	0.001347	0.0003691	0.00113	0.00278	0	0.0003703	0.00216	0.001309	0.0001307
93910	chr2	54622371	A	G	1	200	1	0	0	0	SNV	SPTBN1	EntrezGene	HGNC:11275	6711	NM_003128.3	RefSeq	Transcript	synonymous_variant	1187/10211	948/7095	316/2364	E	gaA/gaG	rs2228365	LOW	-	1	-	protein_coding	-	-	-	9/36	-	chr2:g.54622371A>G	NM_003128.3:c.948A>G	NP_003119.2:p.Glu316=	-	0.007	0.02429	0.2859	0.01926	0.02758	0	0	0.003315	0.0189	0.0008492
93911	chr2	54629678	T	G	1	200	1	0	0	0	SNV	SPTBN1	EntrezGene	HGNC:11275	6711	NM_003128.3	RefSeq	Transcript	synonymous_variant	2783/10211	2544/7095	848/2364	T	acT/acG	rs373189053,COSV61684951	LOW	-	1	-	protein_coding	-	-	-	14/36	-	chr2:g.54629678T>G	NM_003128.3:c.2544T>G	NP_003119.2:p.Thr848=	-	0	0.0003608	0	0	0.003183	0.001306	0	9.817e-05	0.0001635	0.0007186
93912	chr2	54629874	G	A	6	200	6	0	0	0	SNV	SPTBN1	EntrezGene	HGNC:11275	6711	NM_003128.3	RefSeq	Transcript	intron_variant	-	-	-	-	-	rs4258834	MODIFIER	-	1	-	protein_coding	-	-	-	-	14/35	chr2:g.54629874G>A	NM_003128.3:c.2670-18G>A	-	-	0.0298	0.046	0.01529	0.1305	0.02122	0.003974	0.04939	0.03967	0.03769	0.02279
93913	chr2	54631017	C	T	7	200	3	0	4	0	SNV	SPTBN1	EntrezGene	HGNC:11275	6711	NM_003128.3	RefSeq	Transcript	synonymous_variant	3209/10211	2970/7095	990/2364	G	ggC/ggT	rs61732872	LOW	-	1	-	protein_coding	-	-	-	16/36	-	chr2:g.54631017C>T	NM_003128.3:c.2970C>T	NP_003119.2:p.Gly990=	-	0.0239	0.01576	0.003572	0.01195	0.03341	0.0002176	0.0221	0.02088	0.02318	0.005164
93914	chr2	54631056	G	C	2	200	0	0	2	0	SNV	SPTBN1	EntrezGene	HGNC:11275	6711	NM_003128.3	RefSeq	Transcript	synonymous_variant	3248/10211	3009/7095	1003/2364	R	cgG/cgC	rs79576953,COSV61695703	LOW	-	1	-	protein_coding	-	-	-	16/36	-	chr2:g.54631056G>C	NM_003128.3:c.3009G>C	NP_003119.2:p.Arg1003=	-	0.008	0.01473	0.001355	0.00295	0.0002982	0.009464	0.01174	0.009109	0.01159	0.06666
93915	chr2	54631077	A	G	5	200	2	0	3	0	SNV	SPTBN1	EntrezGene	HGNC:11275	6711	NM_003128.3	RefSeq	Transcript	synonymous_variant	3269/10211	3030/7095	1010/2364	A	gcA/gcG	rs61730127,COSV61694901	LOW	-	1	-	protein_coding	-	-	-	16/36	-	chr2:g.54631077A>G	NM_003128.3:c.3030A>G	NP_003119.2:p.Ala1010=	-	0.0825	0.04955	0.01065	0.02788	0.07647	0.000435	0.0502	0.07539	0.05781	0.01738
93916	chr2	54631116	G	T	2	200	0	0	2	0	SNV	SPTBN1	EntrezGene	HGNC:11275	6711	NM_003128.3	RefSeq	Transcript	missense_variant	3308/10211	3069/7095	1023/2364	E/D	gaG/gaT	rs76907296	MODERATE	-	1	-	protein_coding	-	-	-	16/36	-	chr2:g.54631116G>T	NM_003128.3:c.3069G>T	NP_003119.2:p.Glu1023Asp	-	0.008	0.01472	0.001296	0.002949	0.0002977	0.009464	0.01174	0.009093	0.01158	0.06661
93917	chr2	54631302	C	T	6	200	6	0	0	0	SNV	SPTBN1	EntrezGene	HGNC:11275	6711	NM_003128.3	RefSeq	Transcript	synonymous_variant	3494/10211	3255/7095	1085/2364	I	atC/atT	rs1804472,COSV61688771	LOW	-	1	-	protein_coding	-	-	-	16/36	-	chr2:g.54631302C>T	NM_003128.3:c.3255C>T	NP_003119.2:p.Ile1085=	-	0.0298	0.04608	0.01699	0.1304	0.02125	0.003915	0.0493	0.03973	0.0377	0.02283
93918	chr2	54631374	C	T	80	200	24	9	26	6	SNV	SPTBN1	EntrezGene	HGNC:11275	6711	NM_003128.3	RefSeq	Transcript	synonymous_variant	3566/10211	3327/7095	1109/2364	N	aaC/aaT	rs1052788,COSV61686659	LOW	-	1	-	protein_coding	-	-	-	16/36	-	chr2:g.54631374C>T	NM_003128.3:c.3327C>T	NP_003119.2:p.Asn1109=	-	0.336	0.316	0.07716	0.3485	0.2236	0.2919	0.5009	0.3171	0.3039	0.3185
93919	chr2	54631527	C	T	30	200	13	1	15	0	SNV	SPTBN1	EntrezGene	HGNC:11275	6711	NM_003128.3	RefSeq	Transcript	synonymous_variant	3719/10211	3480/7095	1160/2364	N	aaC/aaT	rs2229503,COSV61691632	LOW	-	1	-	protein_coding	-	-	-	16/36	-	chr2:g.54631527C>T	NM_003128.3:c.3480C>T	NP_003119.2:p.Asn1160=	-	0.174	0.1391	0.13	0.06898	0.133	0.1027	0.1176	0.187	0.147	0.08326
93920	chr2	54631590	C	G	2	200	2	0	0	0	SNV	SPTBN1	EntrezGene	HGNC:11275	6711	NM_003128.3	RefSeq	Transcript	synonymous_variant	3782/10211	3543/7095	1181/2364	A	gcC/gcG	rs61732871	LOW	-	1	-	protein_coding	-	-	-	16/36	-	chr2:g.54631590C>G	NM_003128.3:c.3543C>G	NP_003119.2:p.Ala1181=	-	0.0159	0.01626	0.004004	0.005411	0.009046	5.444e-05	0.04246	0.02212	0.01442	0.008173
93921	chr2	54643117	C	A	4	200	4	0	0	0	SNV	SPTBN1	EntrezGene	HGNC:11275	6711	NM_003128.3	RefSeq	Transcript	missense_variant	4232/10211	3993/7095	1331/2364	D/E	gaC/gaA	rs144815582,COSV61694487	MODERATE	-	1	-	protein_coding	-	-	-	19/36	-	chr2:g.54643117C>A	NM_003128.3:c.3993C>A	NP_003119.2:p.Asp1331Glu	-	0.002	0.003728	0.0009242	0.00191	0.006652	0	0.003465	0.005791	0.004081	0.001013
93922	chr2	54644382	C	T	2	200	0	0	2	0	SNV	SPTBN1	EntrezGene	HGNC:11275	6711	NM_003128.3	RefSeq	Transcript	synonymous_variant	4304/10211	4065/7095	1355/2364	L	ctC/ctT	rs2271323	LOW	-	1	-	protein_coding	-	-	-	20/36	-	chr2:g.54644382C>T	NM_003128.3:c.4065C>T	NP_003119.2:p.Leu1355=	-	0.008	0.01453	0.001354	0.002804	0.0002977	0.009245	0.01173	0.009031	0.01157	0.06562
93923	chr2	54645920	C	T	1	200	0	0	1	0	SNV	SPTBN1	EntrezGene	HGNC:11275	6711	NM_003128.3	RefSeq	Transcript	splice_region_variant,intron_variant	-	-	-	-	-	rs182261480	LOW	-	1	-	protein_coding	-	-	-	-	21/35	chr2:g.54645920C>T	NM_003128.3:c.4495-8C>T	-	-	0.002	0.004136	0.002461	0.002631	0.01478	0	0.0005547	0.005144	0.005215	0.004279
93924	chr2	54649219	G	A	6	200	6	0	0	0	SNV	SPTBN1	EntrezGene	HGNC:11275	6711	NM_003128.3	RefSeq	Transcript	intron_variant	-	-	-	-	-	rs17521510	MODIFIER	-	1	-	protein_coding	-	-	-	-	25/35	chr2:g.54649219G>A	NM_003128.3:c.5202+29G>A	-	-	0.0298	0.04575	0.008214	0.1307	0.02094	0.003339	0.04977	0.03965	0.03802	0.02266
93925	chr2	54649877	A	G	4	200	2	0	2	0	SNV	SPTBN1	EntrezGene	HGNC:11275	6711	NM_003128.3	RefSeq	Transcript	missense_variant	5704/10211	5465/7095	1822/2364	Q/R	cAg/cGg	rs146380966	MODERATE	-	1	-	protein_coding	-	-	-	26/36	-	chr2:g.54649877A>G	NM_003128.3:c.5465A>G	NP_003119.2:p.Gln1822Arg	-	0	0.0006044	0	0	0	5.437e-05	0.001432	0.00102	0.0006515	0
93926	chr2	54655154	C	A	6	200	6	0	0	0	SNV	SPTBN1	EntrezGene	HGNC:11275	6711	NM_003128.3	RefSeq	Transcript	synonymous_variant	6146/10211	5907/7095	1969/2364	T	acC/acA	rs17344343,COSV61693120	LOW	-	1	-	protein_coding	-	-	-	28/36	-	chr2:g.54655154C>A	NM_003128.3:c.5907C>A	NP_003119.2:p.Thr1969=	-	0.0298	0.04534	0.01631	0.1282	0.02104	0.003317	0.04935	0.03928	0.03732	0.02204
93927	chr2	54659210	G	A	81	200	25	9	26	6	SNV	SPTBN1	EntrezGene	HGNC:11275	6711	NM_003128.3	RefSeq	Transcript	synonymous_variant	6539/10211	6300/7095	2100/2364	P	ccG/ccA	rs1052820,COSV61685532	LOW	-	1	-	protein_coding	-	-	-	31/36	-	chr2:g.54659210G>A	NM_003128.3:c.6300G>A	NP_003119.2:p.Pro2100=	-	0.3469	0.3342	0.1823	0.3677	0.2592	0.2983	0.4892	0.3322	0.3214	0.3234
93928	chr2	54660091	C	T	6	200	6	0	0	0	SNV	SPTBN1	EntrezGene	HGNC:11275	6711	NM_003128.3	RefSeq	Transcript	intron_variant	-	-	-	-	-	rs17416291	MODIFIER	-	1	-	protein_coding	-	-	-	-	32/35	chr2:g.54660091C>T	NM_003128.3:c.6420+92C>T	-	-	0.0298	0.04598	0.01632	0.1307	0.02134	0.003372	0.04952	0.03965	0.03799	0.02281
97264	chr2	144388890	GA	G	15	200	6	0	9	0	deletion	ZEB2	EntrezGene	HGNC:14881	9839	NM_014795.4	RefSeq	Transcript	3_prime_UTR_variant	4455/9265	-	-	-	-	rs533637050	MODIFIER	-	-1	-	protein_coding	-	-	-	10/10	-	chr2:g.144388903del	NM_014795.4:c.*560del	-	-	0	0.2007	0.1558	0.2282	0.223	0.1841	0.2057	0.1925	0.2181	0.2009
97265	chr2	144388890	G	GA	5	200	5	0	0	0	insertion	ZEB2	EntrezGene	HGNC:14881	9839	NM_014795.4	RefSeq	Transcript	3_prime_UTR_variant	4455-4456/9265	-	-	-	-	rs533637050	MODIFIER	-	-1	-	protein_coding	-	-	-	10/10	-	chr2:g.144388903dup	NM_014795.4:c.*560dup	-	-	0	0.1851	0.2569	0.1958	0.1882	0.1973	0.1078	0.1792	0.1807	0.2127
97266	chr2	144398957	T	C	1	200	1	0	0	0	SNV	ZEB2	EntrezGene	HGNC:14881	9839	NM_014795.4	RefSeq	Transcript	missense_variant	2480/9265	2230/3645	744/1214	I/V	Ata/Gta	rs112005830	MODERATE	-	-1	-	protein_coding	-	-	-	8/10	-	chr2:g.144398957T>C	NM_014795.4:c.2230A>G	NP_055610.1:p.Ile744Val	-	0.002	0.001977	6.152e-05	0.0002602	0	0	0.005359	0.0009764	0.001304	0.008231
97267	chr2	144398981	T	C	1	200	0	0	1	0	SNV	ZEB2	EntrezGene	HGNC:14881	9839	NM_014795.4	RefSeq	Transcript	missense_variant	2456/9265	2206/3645	736/1214	M/V	Atg/Gtg	rs139191491	MODERATE	-	-1	-	protein_coding	-	-	-	8/10	-	chr2:g.144398981T>C	NM_014795.4:c.2206A>G	NP_055610.1:p.Met736Val	-	0	0.0002228	0.001968	0.0004626	0	0	0	4.4e-05	0.0004891	0
97268	chr2	144398982	A	G	1	200	0	0	1	0	SNV	ZEB2	EntrezGene	HGNC:14881	9839	NM_014795.4	RefSeq	Transcript	synonymous_variant	2455/9265	2205/3645	735/1214	P	ccT/ccC	rs149964599	LOW	-	-1	-	protein_coding	-	-	-	8/10	-	chr2:g.144398982A>G	NM_014795.4:c.2205T>C	NP_055610.1:p.Pro735=	-	0	0.0002148	0.001907	0.0004337	0	0	0	4.4e-05	0.0004892	0
97269	chr2	144399046	G	A	1	200	0	0	1	0	SNV	ZEB2	EntrezGene	HGNC:14881	9839	NM_014795.4	RefSeq	Transcript	missense_variant	2391/9265	2141/3645	714/1214	P/L	cCg/cTg	rs112581563	MODERATE	-	-1	-	protein_coding	-	-	-	8/10	-	chr2:g.144399046G>A	NM_014795.4:c.2141C>T	NP_055610.1:p.Pro714Leu	-	0.002	0.002755	0.0004922	0.0004339	0	0.0002175	0.009021	0.003735	0.003592	0.0007841
97270	chr2	144400257	G	A	1	200	0	0	1	0	SNV	ZEB2	EntrezGene	HGNC:14881	9839	NM_014795.4	RefSeq	Transcript	synonymous_variant	1180/9265	930/3645	310/1214	Y	taC/taT	rs6711223,CM072133	LOW	-	-1	-	protein_coding	-	-	-	8/10	-	chr2:g.144400257G>A	NM_014795.4:c.930C>T	NP_055610.1:p.Tyr310=	-	0.002	0.00393	0.03512	0.006504	0.002198	5.482e-05	0	0.001194	0.004157	0.0005895
97271	chr2	144404939	G	A	1	200	1	0	0	0	SNV	ZEB2	EntrezGene	HGNC:14881	9839	NM_014795.4	RefSeq	Transcript	synonymous_variant	739/9265	489/3645	163/1214	I	atC/atT	rs138859323,COSV57955598	LOW	-	-1	-	protein_coding	-	-	-	5/10	-	chr2:g.144404939G>A	NM_014795.4:c.489C>T	NP_055610.1:p.Ile163=	-	0.003	0.003716	0.0003076	0.003614	0.01925	5.441e-05	0.0002773	0.003925	0.006843	0.003757
97272	chr2	144513683	C	T	19	200	8	0	11	0	SNV	ZEB2	EntrezGene	HGNC:14881	9839	NM_014795.4	RefSeq	Transcript	intron_variant	-	-	-	-	-	rs116497883	MODIFIER	-	-1	-	protein_coding	-	-	-	-	2/9	chr2:g.144513683C>T	NM_014795.4:c.73+3595G>A	-	-	0.0646	0.05983	0.05135	0.04082	0.08384	0.02256	0.09184	0.07703	0.07618	0.04042
97273	chr2	144517614	TTTG	T	7	200	6	0	1	0	deletion	ZEB2	EntrezGene	HGNC:14881	9839	NM_014795.4	RefSeq	Transcript	intron_variant	-	-	-	-	-	rs760541443	MODIFIER	-	-1	-	protein_coding	-	-	-	-	1/9	chr2:g.144517615_144517617del	NM_014795.4:c.-69-198_-69-196del	-	-	0	0.06016	0.01462	0.04924	0.07027	0.0276	0.02452	0.05339	0.06132	0.1208
97861	chr2	165295879	G	A	7	200	5	0	2	0	SNV	SCN2A	EntrezGene	HGNC:10588	6326	NM_021007.3	RefSeq	Transcript	missense_variant	188/8630	56/6018	19/2005	R/K	aGg/aAg	rs17183814,COSV51834563	MODERATE	-	1	-	protein_coding	-	-	-	2/27	-	chr2:g.165295879G>A	NM_021007.3:c.56G>A	NP_066287.2:p.Arg19Lys	-	0.0567	0.08432	0.02967	0.1265	0.06204	0.1511	0.04237	0.06945	0.07001	0.1206
97862	chr2	165296989	A	G	173	200	6	43	9	36	SNV	SCN2A	EntrezGene	HGNC:10588	6326	NM_021007.3	RefSeq	Transcript	intron_variant	-	-	-	-	-	rs7593568,COSV51836548	MODIFIER	-	1	-	protein_coding	-	-	-	-	2/26	chr2:g.165296989A>G	NM_021007.3:c.268-28A>G	-	-	0.83	0.8056	0.8171	0.821	0.779	0.7872	0.7708	0.8415	0.7825	0.7132
97863	chr2	165307860	G	A	1	200	1	0	0	0	SNV	SCN2A	EntrezGene	HGNC:10588	6326	NM_021007.3	RefSeq	Transcript	missense_variant	531/8630	399/6018	133/2005	M/I	atG/atA	COSV51836794	MODERATE	-	1	-	protein_coding	-	-	-	4/27	-	chr2:g.165307860G>A	NM_021007.3:c.399G>A	NP_066287.2:p.Met133Ile	-	0	0	0	0	0	0	0	0	0	0
97864	chr2	165313617	T	C	172	200	6	43	10	35	SNV	SCN2A	EntrezGene	HGNC:10588	6326	NM_021007.3	RefSeq	Transcript	splice_region_variant,intron_variant	-	-	-	-	-	rs2121371	LOW	-	1	-	protein_coding	-	-	-	-	8/26	chr2:g.165313617T>C	NM_021007.3:c.1035-3T>C	-	-	0.83	0.8021	0.809	0.8158	0.7801	0.7803	0.7668	0.8355	0.7785	0.7092
97865	chr2	165323140	C	T	110	200	20	22	26	10	SNV	SCN2A	EntrezGene	HGNC:10588	6326	NM_021007.3	RefSeq	Transcript	intron_variant	-	-	-	-	-	rs1867864,COSV51835864	MODIFIER	-	1	-	protein_coding	-	-	-	-	11/26	chr2:g.165323140C>T	NM_021007.3:c.1672-16C>T	-	-	0.5636	0.5124	0.6151	0.4	0.6196	0.3576	0.4359	0.5747	0.5181	0.4702
97866	chr2	165323269	T	C	1	200	1	0	0	0	SNV	SCN2A	EntrezGene	HGNC:10588	6326	NM_021007.3	RefSeq	Transcript	synonymous_variant	1917/8630	1785/6018	595/2005	D	gaT/gaC	rs141815642	LOW	-	1	-	protein_coding	-	-	-	12/27	-	chr2:g.165323269T>C	NM_021007.3:c.1785T>C	NP_066287.2:p.Asp595=	-	0.0169	0.009519	0.002585	0.01151	0.01002	0	0.004897	0.01415	0.01223	0.002058
97867	chr2	165344715	A	G	2	200	0	0	2	0	SNV	SCN2A	EntrezGene	HGNC:10588	6326	NM_021007.3	RefSeq	Transcript	missense_variant	2855/8630	2723/6018	908/2005	K/R	aAa/aGa	rs2228980	MODERATE	-	1	-	protein_coding	-	-	-	16/27	-	chr2:g.165344715A>G	NM_021007.3:c.2723A>G	NP_066287.2:p.Lys908Arg	-	0.008	0.004366	0.0008612	0.003064	0.001885	0	0.0009701	0.006742	0.005539	0.004475
97868	chr2	165367390	A	G	2	200	1	0	1	0	SNV	SCN2A	EntrezGene	HGNC:10588	6326	NM_021007.3	RefSeq	Transcript	intron_variant	-	-	-	-	-	rs142439830	MODIFIER	-	1	-	protein_coding	-	-	-	-	19/26	chr2:g.165367390A>G	NM_021007.3:c.3675+19A>G	-	-	0.004	0.003505	0.001292	0.002401	0.0003972	0	0.002219	0.005907	0.00408	0.0009477
97869	chr2	165377566	A	G	58	200	18	3	24	5	SNV	SCN2A	EntrezGene	HGNC:10588	6326	NM_021007.3	RefSeq	Transcript	intron_variant	-	-	-	-	-	rs1864885	MODIFIER	-	1	-	protein_coding	-	-	-	-	22/26	chr2:g.165377566A>G	NM_021007.3:c.4255-31A>G	-	-	0.2485	0.2559	0.06002	0.3851	0.1514	0.3495	0.309	0.2436	0.2399	0.2036
97870	chr2	165388720	T	A	58	200	17	8	13	6	SNV	SCN2A	EntrezGene	HGNC:10588	6326	NM_021007.3	RefSeq	Transcript	synonymous_variant	5046/8630	4914/6018	1638/2005	R	cgT/cgA	rs2060198,COSV51843027	LOW	-	1	-	protein_coding	-	-	-	27/27	-	chr2:g.165388720T>A	NM_021007.3:c.4914T>A	NP_066287.2:p.Arg1638=	-	0.2913	0.2835	0.1644	0.2236	0.3084	0.2148	0.4068	0.2881	0.311	0.3374
98244	chr2	170818551	C	CCT	3	200	0	0	3	0	insertion	GAD1	EntrezGene	HGNC:4092	2571	NM_000817.3	RefSeq	Transcript	5_prime_UTR_variant	185-186/3279	-	-	-	-	rs560889153	MODIFIER	-	1	-	protein_coding	-	-	-	2/17	-	chr2:g.170818551_170818552insCT	NM_000817.3:c.-41_-40insCT	-	-	0.006	0.002502	0.0005551	0.002718	0.0005963	0	0.002449	0.003944	0.002935	3.266e-05
98245	chr2	170822115	T	C	80	200	29	7	25	6	SNV	GAD1	EntrezGene	HGNC:4092	2571	NM_000817.3	RefSeq	Transcript	synonymous_variant	336/3279	111/1785	37/594	H	caT/caC	rs769404,COSV60153936	LOW	-	1	-	protein_coding	-	-	-	3/17	-	chr2:g.170822115T>C	NM_000817.3:c.111T>C	NP_000808.2:p.His37=	-	0.4324	0.3944	0.1837	0.3311	0.4352	0.4808	0.409	0.4264	0.4082	0.3797
98246	chr2	170830984	C	T	1	200	0	0	1	0	SNV	GAD1	EntrezGene	HGNC:4092	2571	NM_000817.3	RefSeq	Transcript	synonymous_variant	564/3279	339/1785	113/594	T	acC/acT	rs138222870	LOW	-	1	-	protein_coding	-	-	-	5/17	-	chr2:g.170830984C>T	NM_000817.3:c.339C>T	NP_000808.2:p.Thr113=	-	0	1.592e-05	0	2.892e-05	0	0	0	1.76e-05	0	3.266e-05
98247	chr2	170845655	G	GT	1	200	1	0	0	0	insertion	GAD1	EntrezGene	HGNC:4092	2571	NM_000817.3	RefSeq	Transcript	intron_variant	-	-	-	-	-	rs201601105	MODIFIER	-	1	-	protein_coding	-	-	-	-	8/16	chr2:g.170845661dup	NM_000817.3:c.867+40dup	-	6	0.0199	0.009759	0.002276	0.007549	0.01628	5.44e-05	0.01118	0.01319	0.01223	0.005651
98248	chr2	170845970	C	T	71	200	25	3	26	7	SNV	GAD1	EntrezGene	HGNC:4092	2571	NM_000817.3	RefSeq	Transcript	intron_variant	-	-	-	-	-	rs701492,COSV60151788	MODIFIER	-	1	-	protein_coding	-	-	-	-	9/16	chr2:g.170845970C>T	NM_000817.3:c.948-39C>T	-	-	0.2903	0.2975	0.2617	0.325	0.2179	0.2845	0.3188	0.2771	0.2817	0.3824
98249	chr2	170846075	G	A	7	200	1	0	6	0	SNV	GAD1	EntrezGene	HGNC:4092	2571	NM_000817.3	RefSeq	Transcript	intron_variant	-	-	-	-	-	rs701491	MODIFIER	-	1	-	protein_coding	-	-	-	-	10/16	chr2:g.170846075G>A	NM_000817.3:c.1002+12G>A	-	-	0.0109	0.03384	0.005178	0.1638	0.001488	0.0002175	0.006606	0.01779	0.02583	0.01372
98250	chr2	170858877	G	A	1	200	1	0	0	0	SNV	GAD1	EntrezGene	HGNC:4092	2571	NM_000817.3	RefSeq	Transcript	missense_variant	1820/3279	1595/1785	532/594	R/Q	cGg/cAg	rs769402	MODERATE	-	1	-	protein_coding	-	-	-	16/17	-	chr2:g.170858877G>A	NM_000817.3:c.1595G>A	NP_000808.2:p.Arg532Gln	-	0.001	0.01484	0.1938	0.009224	0.009226	5.437e-05	4.62e-05	0.001011	0.007171	0.0003268
101831	chr2	232735194	A	C	59	200	28	4	21	1	SNV	GIGYF2	EntrezGene	HGNC:11960	26058	NM_001103146.2	RefSeq	Transcript	5_prime_UTR_variant	168/7788	-	-	-	-	rs11555646,COSV65247676	MODIFIER	-	1	-	protein_coding	-	-	-	3/29	-	chr2:g.232735194A>C	NM_001103146.2:c.-4A>C	-	-	0.2853	0.3488	0.2639	0.2514	0.3369	0.326	0.2379	0.3391	0.344	0.6376
101832	chr2	232749026	C	A	1	200	0	0	1	0	SNV	GIGYF2	EntrezGene	HGNC:11960	26058	NM_001103146.2	RefSeq	Transcript	missense_variant	382/7788	211/3900	71/1299	L/I	Ctc/Atc	rs1393850354	MODERATE	-	1	-	protein_coding	-	-	-	5/29	-	chr2:g.232749026C>A	NM_001103146.2:c.211C>A	NP_001096616.1:p.Leu71Ile	-	0	1.193e-05	0	0	0	0	0	2.638e-05	0	0
101833	chr2	232756197	CTTT	C	12	200	6	0	3	0	deletion	GIGYF2	EntrezGene	HGNC:11960	26058	NM_001103146.2	RefSeq	Transcript	intron_variant	-	-	-	-	-	rs759525243	MODIFIER	-	1	-	protein_coding	-	-	-	-	5/28	chr2:g.232756215_232756217del	NM_001103146.2:c.268-8_268-6del	-	17	0	0	0	0	0	0	0	0	0	0
101834	chr2	232756197	CTT	C	35	200	12	0	9	1	deletion	GIGYF2	EntrezGene	HGNC:11960	26058	NM_001103146.2	RefSeq	Transcript	intron_variant	-	-	-	-	-	rs759525243	MODIFIER	-	1	-	protein_coding	-	-	-	-	5/28	chr2:g.232756216_232756217del	NM_001103146.2:c.268-7_268-6del	-	18	0	0	0	0	0	0	0	0	0	0
101835	chr2	232756197	CT	C	52	200	23	1	15	0	deletion	GIGYF2	EntrezGene	HGNC:11960	26058	NM_001103146.2	RefSeq	Transcript	intron_variant	-	-	-	-	-	rs759525243	MODIFIER	-	1	-	protein_coding	-	-	-	-	5/28	chr2:g.232756217del	NM_001103146.2:c.268-6del	-	19	0	0	0	0	0	0	0	0	0	0
101836	chr2	232756197	C	CT	21	200	9	0	12	0	insertion	GIGYF2	EntrezGene	HGNC:11960	26058	NM_001103146.2	RefSeq	Transcript	intron_variant	-	-	-	-	-	rs759525243	MODIFIER	-	1	-	protein_coding	-	-	-	-	5/28	chr2:g.232756217dup	NM_001103146.2:c.268-6dup	-	20	0	0	0	0	0	0	0	0	0	0
101837	chr2	232756208	T	C	1	200	1	0	0	0	SNV	GIGYF2	EntrezGene	HGNC:11960	26058	NM_001103146.2	RefSeq	Transcript	intron_variant	-	-	-	-	-	rs753156499	MODIFIER	-	1	-	protein_coding	-	-	-	-	5/28	chr2:g.232756208T>C	NM_001103146.2:c.268-15T>C	-	-	0	8.374e-06	0	0	0	0	0	1.865e-05	0	0
101838	chr2	232761445	C	T	1	200	1	0	0	0	SNV	GIGYF2	EntrezGene	HGNC:11960	26058	NM_001103146.2	RefSeq	Transcript	intron_variant	-	-	-	-	-	rs371365857	MODIFIER	-	1	-	protein_coding	-	-	-	-	8/28	chr2:g.232761445C>T	NM_001103146.2:c.532+9C>T	-	-	0	3.986e-06	0	0	0	0	0	8.82e-06	0	0
101839	chr2	232765966	C	T	11	200	7	1	2	0	SNV	GIGYF2	EntrezGene	HGNC:11960	26058	NM_001103146.2	RefSeq	Transcript	intron_variant	-	-	-	-	-	rs77237820	MODIFIER	-	1	-	protein_coding	-	-	-	-	8/28	chr2:g.232765966C>T	NM_001103146.2:c.532+4530C>T	-	-	0.0467	0.03293	0.009618	0.01974	0.06023	0.0002783	0.01974	0.04821	0.04064	0.03089
101840	chr2	232768750	G	A	59	200	28	4	21	1	SNV	GIGYF2	EntrezGene	HGNC:11960	26058	NM_001103146.2	RefSeq	Transcript	intron_variant	-	-	-	-	-	rs1801251,COSV52084781	MODIFIER	-	1	-	protein_coding	-	-	-	-	8/28	chr2:g.232768750G>A	NM_001103146.2:c.532+7314G>A	-	-	0.2873	0.3489	0.2649	0.2513	0.3366	0.3258	0.2383	0.3395	0.3437	0.6365
101841	chr2	232768789	C	T	2	200	1	0	1	0	SNV	GIGYF2	EntrezGene	HGNC:11960	26058	NM_001103146.2	RefSeq	Transcript	intron_variant	-	-	-	-	-	rs757304681,CM115618	MODIFIER	-	1	-	protein_coding	-	-	-	-	8/28	chr2:g.232768789C>T	NM_001103146.2:c.532+7353C>T	-	-	0	0.0002826	0	2.967e-05	0	0	0.001112	0.0001866	0.0005012	0.000695
101842	chr2	232768832	A	AT	1	200	0	0	1	0	insertion	GIGYF2	EntrezGene	HGNC:11960	26058	NM_001103146.2	RefSeq	Transcript	intron_variant	-	-	-	-	-	rs564583458	MODIFIER	-	1	-	protein_coding	-	-	-	-	8/28	chr2:g.232768841dup	NM_001103146.2:c.532+7405dup	-	9	0.001	0.001449	0.01513	0.001405	0.0006095	0.000259	0	0.000406	0.0003908	0.0004385
101843	chr2	232776373	G	C	119	200	25	21	22	15	SNV	GIGYF2	EntrezGene	HGNC:11960	26058	NM_001103146.2	RefSeq	Transcript	intron_variant	-	-	-	-	-	rs737027,COSV52085314	MODIFIER	-	1	-	protein_coding	-	-	-	-	8/28	chr2:g.232776373G>C	NM_001103146.2:c.533-10777G>C	-	-	0.5885	0.6448	0.7439	0.5591	0.6513	0.6503	0.6101	0.6217	0.6341	0.7915
101844	chr2	232776498	CAG	C	8	200	2	0	6	0	deletion	GIGYF2	EntrezGene	HGNC:11960	26058	NM_001103146.2	RefSeq	Transcript	intron_variant	-	-	-	-	-	rs5839447	MODIFIER	-	1	-	protein_coding	-	-	-	-	8/28	chr2:g.232776501_232776502del	NM_001103146.2:c.533-10649_533-10648del	-	2	0.0567	0.07448	0.1959	0.05021	0.01975	0.1886	0.0797	0.05668	0.057	0.05676
101845	chr2	232788562	G	T	1	200	0	0	1	0	SNV	GIGYF2	EntrezGene	HGNC:11960	26058	NM_001103146.2	RefSeq	Transcript	intron_variant	-	-	-	-	-	rs144598016	MODIFIER	-	1	-	protein_coding	-	-	-	-	9/28	chr2:g.232788562G>T	NM_001103146.2:c.712+1233G>T	-	-	0.002	0.001353	0.0001403	0.001101	0.0004757	9.282e-05	0	0.001391	0.0006818	0.004
101846	chr2	232790651	A	G	9	200	2	0	7	0	SNV	GIGYF2	EntrezGene	HGNC:11960	26058	NM_001103146.2	RefSeq	Transcript	intron_variant	-	-	-	-	-	rs2289913	MODIFIER	-	1	-	protein_coding	-	-	-	-	9/28	chr2:g.232790651A>G	NM_001103146.2:c.713-47A>G	-	-	0.0567	0.07528	0.1835	0.05048	0.02393	0.19	0.08063	0.05804	0.05804	0.05788
101847	chr2	232791228	A	G	1	200	1	0	0	0	SNV	GIGYF2	EntrezGene	HGNC:11960	26058	NM_001103146.2	RefSeq	Transcript	intron_variant	-	-	-	-	-	rs202001129	MODIFIER	-	1	-	protein_coding	-	-	-	-	11/28	chr2:g.232791228A>G	NM_001103146.2:c.1094-30A>G	-	-	0.001	0.001011	6.152e-05	8.682e-05	0	0	0.000462	0.00206	0.0009794	0
101848	chr2	232794843	C	A	6	200	5	0	1	0	SNV	GIGYF2	EntrezGene	HGNC:11960	26058	NM_001103146.2	RefSeq	Transcript	missense_variant	1549/7788	1378/3900	460/1299	P/T	Cct/Act	rs2289912,COSV65247241	MODERATE	-	1	-	protein_coding	-	-	-	13/29	-	chr2:g.232794843C>A	NM_001103146.2:c.1378C>A	NP_001096616.1:p.Pro460Thr	-	0.0318	0.05466	0.007198	0.07413	0.01786	0.2251	0.07045	0.02195	0.04516	0.07977
101849	chr2	232796136	G	A	8	200	2	0	6	0	SNV	GIGYF2	EntrezGene	HGNC:11960	26058	NM_001103146.2	RefSeq	Transcript	synonymous_variant	1725/7788	1554/3900	518/1299	E	gaG/gaA	rs2305138,COSV65247655	LOW	-	1	-	protein_coding	-	-	-	14/29	-	chr2:g.232796136G>A	NM_001103146.2:c.1554G>A	NP_001096616.1:p.Glu518=	-	0.0547	0.07076	0.1255	0.04784	0.02371	0.1895	0.08054	0.05746	0.05452	0.05756
101850	chr2	232806567	G	T	1	200	1	0	0	0	SNV	GIGYF2	EntrezGene	HGNC:11960	26058	NM_001103146.2	RefSeq	Transcript	synonymous_variant	1887/7788	1716/3900	572/1299	A	gcG/gcT	rs114498122,COSV65249287	LOW	-	1	-	protein_coding	-	-	-	15/29	-	chr2:g.232806567G>T	NM_001103146.2:c.1716G>T	NP_001096616.1:p.Ala572=	-	0.005	0.00484	0.0009227	0.002457	0.01607	0	0.00134	0.005082	0.007662	0.009831
101851	chr2	232811222	C	CT	6	200	5	0	1	0	insertion	GIGYF2	EntrezGene	HGNC:11960	26058	NM_001103146.2	RefSeq	Transcript	intron_variant	-	-	-	-	-	rs3217560	MODIFIER	-	1	-	protein_coding	-	-	-	-	16/28	chr2:g.232811232dup	NM_001103146.2:c.1899-12dup	-	10	0.0129	0.03044	0.003766	0.05617	0.007543	0.06988	0.02872	0.02579	0.02667	0.01774
101852	chr2	232812344	T	C	1	200	1	0	0	0	SNV	GIGYF2	EntrezGene	HGNC:11960	26058	NM_001103146.2	RefSeq	Transcript	intron_variant	-	-	-	-	-	rs79297024,COSV65248141	MODIFIER	-	1	-	protein_coding	-	-	-	-	17/28	chr2:g.232812344T>C	NM_001103146.2:c.2007-47T>C	-	-	0	0.00422	0.001697	0.001915	0.0003284	0.0002499	0.0004451	0.006014	0.003405	0.008132
101853	chr2	232833141	A	G	1	200	1	0	0	0	SNV	GIGYF2	EntrezGene	HGNC:11960	26058	NM_001103146.2	RefSeq	Transcript	intron_variant	-	-	-	-	-	rs1270874574	MODIFIER	-	1	-	protein_coding	-	-	-	-	22/28	chr2:g.232833141A>G	NM_001103146.2:c.2766+48A>G	-	-	0	6.906e-06	0	0	0	0	0	1.908e-05	0	0
101854	chr2	232839917	G	T	1	200	1	0	0	0	SNV	GIGYF2	EntrezGene	HGNC:11960	26058	NM_001103146.2	RefSeq	Transcript	synonymous_variant	3006/7788	2835/3900	945/1299	S	tcG/tcT	rs141356541	LOW	-	1	-	protein_coding	-	-	-	23/29	-	chr2:g.232839917G>T	NM_001103146.2:c.2835G>T	NP_001096616.1:p.Ser945=	-	0.004	0.002896	0.0007998	0.001128	0.0005954	0	0.005312	0.004679	0.003585	3.266e-05
101855	chr2	232844096	A	G	141	200	28	20	21	26	SNV	GIGYF2	EntrezGene	HGNC:11960	26058	NM_001103146.2	RefSeq	Transcript	synonymous_variant	3111/7788	2940/3900	980/1299	Q	caA/caG	rs3816334,COSV65247246	LOW	-	1	-	protein_coding	-	-	-	24/29	-	chr2:g.232844096A>G	NM_001103146.2:c.2940A>G	NP_001096616.1:p.Gln980=	-	0.7137	0.6502	0.7361	0.7481	0.6638	0.6735	0.7646	0.6588	0.6539	0.3626
101856	chr2	232844108	G	A	1	200	1	0	0	0	SNV	GIGYF2	EntrezGene	HGNC:11960	26058	NM_001103146.2	RefSeq	Transcript	synonymous_variant	3123/7788	2952/3900	984/1299	Q	caG/caA	-	LOW	-	1	-	protein_coding	-	-	-	24/29	-	chr2:g.232844108G>A	NM_001103146.2:c.2952G>A	NP_001096616.1:p.Gln984=	-	0	0	0	0	0	0	0	0	0	0
101857	chr2	232844373	C	G	1	200	0	0	1	0	SNV	GIGYF2	EntrezGene	HGNC:11960	26058	NM_001103146.2	RefSeq	Transcript	missense_variant	3275/7788	3104/3900	1035/1299	S/C	tCc/tGc	rs144086186,CM150197	MODERATE	-	1	-	protein_coding	-	-	-	25/29	-	chr2:g.232844373C>G	NM_001103146.2:c.3104C>G	NP_001096616.1:p.Ser1035Cys	-	0	0.0009226	0.0003076	0.0003469	0	0	9.24e-05	0.00175	0.0008149	0.000294
101858	chr2	232845719	TG	T	2	200	0	0	2	0	deletion	GIGYF2	EntrezGene	HGNC:11960	26058	NM_001103146.2	RefSeq	Transcript	intron_variant	-	-	-	-	-	rs781469865	MODIFIER	-	1	-	protein_coding	-	-	-	-	25/28	chr2:g.232845720del	NM_001103146.2:c.3306-12del	-	-	0	0.0001592	0	2.892e-05	0	0	0.0001849	0.0002816	0	9.8e-05
101859	chr2	232847339	G	A	140	200	29	19	21	26	SNV	GIGYF2	EntrezGene	HGNC:11960	26058	NM_001103146.2	RefSeq	Transcript	intron_variant	-	-	-	-	-	rs2305137	MODIFIER	-	1	-	protein_coding	-	-	-	-	26/28	chr2:g.232847339G>A	NM_001103146.2:c.3461-9G>A	-	-	0.7127	0.6424	0.6237	0.7421	0.6643	0.6727	0.7655	0.6596	0.6493	0.362
101860	chr2	232847499	TCAGCAGCAGCAGCTGCCACAGCAG	T	4	200	2	0	2	0	deletion	GIGYF2	EntrezGene	HGNC:11960	26058	NM_001103146.2	RefSeq	Transcript	inframe_deletion	3784-3807/7788	3613-3636/3900	1205-1212/1299	QQQQLPQQ/-	CAGCAGCAGCAGCTGCCACAGCAG/-	rs760580898	MODERATE	-	1	-	protein_coding	-	-	-	27/29	-	chr2:g.232847513_232847536del	NM_001103146.2:c.3626_3649del	NP_001096616.1:p.Leu1209_Gln1216del	13	0	0.005792	0.003008	0.00276	0.001804	0.0003852	0.009041	0.00882	0.005155	0.001904
101861	chr2	232847499	TCAGCAGCAGCAGCTGCCACAG	T	8	200	4	0	4	0	deletion	GIGYF2	EntrezGene	HGNC:11960	26058	NM_001103146.2	RefSeq	Transcript	inframe_deletion	3784-3804/7788	3613-3633/3900	1205-1211/1299	QQQQLPQ/-	CAGCAGCAGCAGCTGCCACAG/-	rs527464858	MODERATE	-	1	-	protein_coding	-	-	-	27/29	-	chr2:g.232847513_232847533del	NM_001103146.2:c.3626_3646del	NP_001096616.1:p.Leu1209_Gln1215del	13	0.0308	0.03555	0.008385	0.03015	0.03307	0.001321	0.01351	0.05284	0.04972	0.02626
101862	chr2	232847515	C	CCG	6	200	5	0	1	0	insertion	GIGYF2	EntrezGene	HGNC:11960	26058	NM_001103146.2	RefSeq	Transcript	frameshift_variant	3799-3800/7788	3628-3629/3900	1210/1299	P/PX	cca/cCGca	rs371622656	HIGH	-	1	-	protein_coding	-	-	-	27/29	-	chr2:g.232847516_232847517insGC	NM_001103146.2:c.3629_3630insGC	NP_001096616.1:p.Gln1211HisfsTer25	1	0	0.04639	0.005395	0.07867	0.01949	0.1589	0.0794	0.01856	0.03454	0.0573
101863	chr2	232847516	CACA	C	122	198	25	14	19	21	deletion	GIGYF2	EntrezGene	HGNC:11960	26058	NM_001103146.2	RefSeq	Transcript	inframe_deletion	3801-3803/7788	3630-3632/3900	1210-1211/1299	PQ/P	ccACAg/ccg	rs10555297,COSV65246203	MODERATE	-	1	-	protein_coding	-	-	-	27/29	-	chr2:g.232847517_232847519del	NM_001103146.2:c.3630_3632del	NP_001096616.1:p.Gln1216del	-	0.6302	0.5572	0.5974	0.654	0.6122	0.5053	0.6936	0.5761	0.5519	0.2686
101864	chr2	232847517	A	AG	6	200	5	0	1	0	insertion	GIGYF2	EntrezGene	HGNC:11960	26058	NM_001103146.2	RefSeq	Transcript	frameshift_variant	3801-3802/7788	3630-3631/3900	1210-1211/1299	-/X	-/G	rs775324034	HIGH	-	1	-	protein_coding	-	-	-	27/29	-	chr2:g.232847517_232847518insG	NM_001103146.2:c.3630_3631insG	NP_001096616.1:p.Gln1211AlafsTer46	-	0	0.03393	0.003947	0.0487	0.01361	0.1291	0.04521	0.01371	0.02504	0.05783
101865	chr2	232847538	G	A	51	200	22	3	19	2	SNV	GIGYF2	EntrezGene	HGNC:11960	26058	NM_001103146.2	RefSeq	Transcript	synonymous_variant	3822/7788	3651/3900	1217/1299	P	ccG/ccA	rs12328151	LOW	-	1	-	protein_coding	-	-	-	27/29	-	chr2:g.232847538G>A	NM_001103146.2:c.3651G>A	NP_001096616.1:p.Pro1217=	-	0.2406	0.1873	0.04964	0.1554	0.2916	0.1094	0.2926	0.2251	0.2102	0.08974
101866	chr2	232847552	CACAGCAGCCACA	C	2	200	2	0	0	0	deletion	GIGYF2	EntrezGene	HGNC:11960	26058	NM_001103146.2	RefSeq	Transcript	inframe_deletion	3837-3848/7788	3666-3677/3900	1222-1226/1299	PQQPQ/P	ccACAGCAGCCACAa/cca	rs763368000	MODERATE	-	1	-	protein_coding	-	-	-	27/29	-	chr2:g.232847560_232847571del	NM_001103146.2:c.3673_3684del	NP_001096616.1:p.Pro1225_Gln1228del	7	0	0.006035	0.001753	0.003533	0.007554	5.582e-05	0.002616	0.009295	0.004707	0.004756
101867	chr2	232847586	G	A	141	200	28	20	21	26	SNV	GIGYF2	EntrezGene	HGNC:11960	26058	NM_001103146.2	RefSeq	Transcript	intron_variant	-	-	-	-	-	rs6437074	MODIFIER	-	1	-	protein_coding	-	-	-	-	27/28	chr2:g.232847586G>A	NM_001103146.2:c.3684+15G>A	-	-	0.7137	0.6508	0.7356	0.7492	0.6654	0.6759	0.7658	0.66	0.6547	0.3609
101868	chr2	232847613	T	TA	8	200	2	0	6	0	insertion	GIGYF2	EntrezGene	HGNC:11960	26058	NM_001103146.2	RefSeq	Transcript	intron_variant	-	-	-	-	-	rs3217558	MODIFIER	-	1	-	protein_coding	-	-	-	-	27/28	chr2:g.232847614dup	NM_001103146.2:c.3684+43dup	-	1	0.0547	0.06897	0.1094	0.04582	0.02333	0.1885	0.08052	0.0574	0.05357	0.05679
101869	chr2	232850351	G	A	1	200	1	0	0	0	SNV	GIGYF2	EntrezGene	HGNC:11960	26058	NM_001103146.2	RefSeq	Transcript	synonymous_variant	3945/7788	3774/3900	1258/1299	V	gtG/gtA	rs143710005	LOW	-	1	-	protein_coding	-	-	-	28/29	-	chr2:g.232850351G>A	NM_001103146.2:c.3774G>A	NP_001096616.1:p.Val1258=	-	0	0.0006521	0.000123	8.673e-05	0	0	9.239e-05	0.001354	0.0004886	0
101870	chr2	232856745	G	A	141	200	28	20	21	26	SNV	GIGYF2	EntrezGene	HGNC:11960	26058	NM_001103146.2	RefSeq	Transcript	intron_variant	-	-	-	-	-	rs1947105	MODIFIER	-	1	-	protein_coding	-	-	-	-	28/28	chr2:g.232856745G>A	NM_001103146.2:c.3833-48G>A	-	-	0.7127	0.6514	0.7376	0.7492	0.6687	0.6725	0.7622	0.6613	0.6555	0.3621
101871	chr2	232856815	G	A	5	200	3	0	2	0	SNV	GIGYF2	EntrezGene	HGNC:11960	26058	NM_001103146.2	RefSeq	Transcript	synonymous_variant	4026/7788	3855/3900	1285/1299	S	tcG/tcA	rs34424361	LOW	-	1	-	protein_coding	-	-	-	29/29	-	chr2:g.232856815G>A	NM_001103146.2:c.3855G>A	NP_001096616.1:p.Ser1285=	-	0.0249	0.01684	0.002645	0.01188	0.00645	0	0.05886	0.0189	0.01889	0.005781
101872	chr2	232875492	C	T	1	200	1	0	0	0	SNV	SNORC	EntrezGene	HGNC:33763	389084	NM_206895.3	RefSeq	Transcript	intron_variant	-	-	-	-	-	rs77242521	MODIFIER	-	1	-	protein_coding	-	-	-	-	2/3	chr2:g.232875492C>T	NM_206895.3:c.74-448C>T	-	-	0	0.002867	0.05257	0.003106	0	0	0	0.0001714	0.0009091	0.0002229
101873	chr2	232875517	A	G	130	200	28	19	24	20	SNV	SNORC	EntrezGene	HGNC:33763	389084	NM_206895.3	RefSeq	Transcript	intron_variant	-	-	-	-	-	rs778338,COSV50965013	MODIFIER	-	1	-	protein_coding	-	-	-	-	2/3	chr2:g.232875517A>G	NM_206895.3:c.74-423A>G	-	-	0.6272	0.5806	0.7264	0.6917	0.5875	0.6436	0.7081	0.5646	0.5709	0.3356
101874	chr2	232875922	C	T	1	200	1	0	0	0	SNV	SNORC	EntrezGene	HGNC:33763	389084	NM_206895.3	RefSeq	Transcript	intron_variant	-	-	-	-	-	rs889464056	MODIFIER	-	1	-	protein_coding	-	-	-	-	2/3	chr2:g.232875922C>T	NM_206895.3:c.74-18C>T	-	-	0	2.913e-05	0	0	0	0	0	7.86e-05	0	0
101875	chr2	232876112	C	T	3	196	1	0	2	0	SNV	SNORC	EntrezGene	HGNC:33763	389084	NM_206895.3	RefSeq	Transcript	synonymous_variant	356/2820	246/366	82/121	D	gaC/gaT	rs200671292	LOW	-	1	-	protein_coding	-	-	-	3/4	-	chr2:g.232876112C>T	NM_206895.3:c.246C>T	NP_996778.1:p.Asp82=	-	0.0149	0.01218	0.003469	0.004031	0.01238	0	0.02477	0.02123	0.0129	0.003761
101876	chr2	232882305	A	G	24	200	10	1	10	1	SNV	SNORC	EntrezGene	HGNC:33763	389084	NM_206895.3	RefSeq	Transcript	downstream_gene_variant	-	-	-	-	-	rs72997493	MODIFIER	3605	1	-	protein_coding	-	-	-	-	-	chr2:g.232882305A>G	-	-	-	0.1302	0.09298	0.02003	0.0529	0.06664	0.0001118	0.1585	0.1358	0.1035	0.03721
101877	chr2	232883344	C	T	1	200	1	0	0	0	SNV	SNORC	EntrezGene	HGNC:33763	389084	NM_206895.3	RefSeq	Transcript	downstream_gene_variant	-	-	-	-	-	rs370768595	MODIFIER	4644	1	-	protein_coding	-	-	-	-	-	chr2:g.232883344C>T	-	-	-	0	4.037e-06	0	0	0	0	0	0	0	3.305e-05
101878	chr2	232883424	C	T	1	200	1	0	0	0	SNV	SNORC	EntrezGene	HGNC:33763	389084	NM_206895.3	RefSeq	Transcript	downstream_gene_variant	-	-	-	-	-	rs781620825	MODIFIER	4724	1	-	protein_coding	-	-	-	-	-	chr2:g.232883424C>T	-	-	-	0	6.246e-05	0	8.963e-05	0	0	0	0.0001109	0	0
103822	chr20	10275483	A	G	1	200	1	0	0	0	SNV	SNAP25	EntrezGene	HGNC:11132	6616	NM_003081.4	RefSeq	Transcript	5_prime_UTR_variant	235/2087	-	-	-	-	rs41306792	MODIFIER	-	1	-	protein_coding	-	-	-	2/8	-	chr20:g.10275483A>G	NM_003081.4:c.-9A>G	-	-	0.001	0.004236	0.03968	0.003116	0.0107	0	5.108e-05	0.001607	0.003155	0.0006867
103823	chr20	10275604	G	T	15	200	6	2	5	0	SNV	SNAP25	EntrezGene	HGNC:11132	6616	NM_003081.4	RefSeq	Transcript	intron_variant	-	-	-	-	-	rs362585,COSV54770267	MODIFIER	-	1	-	protein_coding	-	-	-	-	2/7	chr20:g.10275604G>T	NM_003081.4:c.72+41G>T	-	-	0.0646	0.1034	0.1878	0.1518	0.03441	0.1761	0.1343	0.05766	0.088	0.1287
103824	chr20	10296973	C	T	17	200	7	2	6	0	SNV	SNAP25	EntrezGene	HGNC:11132	6616	NM_003081.4	RefSeq	Transcript	synonymous_variant	573/2087	330/621	110/206	D	gaC/gaT	rs362998,COSV54775530	LOW	-	1	-	protein_coding	-	-	-	6/8	-	chr20:g.10296973C>T	NM_003081.4:c.330C>T	NP_003072.2:p.Asp110=	-	0.0785	0.1075	0.1714	0.1638	0.03451	0.1766	0.1351	0.0667	0.0906	0.128
109045	chr21	45507575	A	G	43	200	20	3	15	1	SNV	SLC19A1	EntrezGene	HGNC:10937	6573	NM_194255.4	RefSeq	Transcript	downstream_gene_variant	-	-	-	-	-	rs12483761,COSV60587897	MODIFIER	4990	-1	-	protein_coding	-	-	-	-	-	chr21:g.45507575A>G	-	-	-	0.1332	0.1247	0.1466	0.1764	0.1273	0.01628	0.158	0.1273	0.1324	0.08488
109046	chr21	45509326	G	A	1	200	1	0	0	0	SNV	SLC19A1	EntrezGene	HGNC:10937	6573	NM_194255.4	RefSeq	Transcript	downstream_gene_variant	-	-	-	-	-	rs570228568	MODIFIER	3239	-1	-	protein_coding	-	-	-	-	-	chr21:g.45509326G>A	-	-	-	0.001	0.0001238	0	0	0.0001218	0	0.0003421	0.0002317	0	4.433e-05
109047	chr21	45509417	C	G	5	200	2	0	3	0	SNV	SLC19A1	EntrezGene	HGNC:10937	6573	NM_194255.4	RefSeq	Transcript	downstream_gene_variant	-	-	-	-	-	rs187670025,COSV60589439	MODIFIER	3148	-1	-	protein_coding	-	-	-	-	-	chr21:g.45509417C>G	-	-	-	0.0129	0.0112	0.002413	0.006293	0.01461	0	0.013	0.01683	0.01484	0.008858
109048	chr21	45509553	G	A	68	200	22	5	20	8	SNV	SLC19A1	EntrezGene	HGNC:10937	6573	NM_194255.4	RefSeq	Transcript	downstream_gene_variant	-	-	-	-	-	rs1050351,COSV60586914	MODIFIER	3012	-1	-	protein_coding	-	-	-	-	-	chr21:g.45509553G>A	-	-	-	0.4235	0.4594	0.4717	0.5345	0.3792	0.5672	0.4367	0.4093	0.4632	0.4698
109049	chr21	45509608	GC	G	72	200	22	6	22	8	deletion	SLC19A1	EntrezGene	HGNC:10937	6573	NM_194255.4	RefSeq	Transcript	downstream_gene_variant	-	-	-	-	-	rs3835286	MODIFIER	2956	-1	-	protein_coding	-	-	-	-	-	chr21:g.45509615del	-	-	-	0.4503	0.464	0.6225	0.4379	0.392	0.5983	0.4577	0.4254	0.4707	0.4947
109050	chr21	45509615	C	G	1	200	1	0	0	0	SNV	SLC19A1	EntrezGene	HGNC:10937	6573	NM_194255.4	RefSeq	Transcript	downstream_gene_variant	-	-	-	-	-	rs191291169,COSV60588989	MODIFIER	2950	-1	-	protein_coding	-	-	-	-	-	chr21:g.45509615C>G	-	-	-	0.004	0.004245	0.0009509	0.005209	0.002098	0	0.0001698	0.007072	0.008428	0.001068
109051	chr21	45509639	C	G	40	200	20	2	14	1	SNV	SLC19A1	EntrezGene	HGNC:10937	6573	NM_194255.4	RefSeq	Transcript	downstream_gene_variant	-	-	-	-	-	rs78487064	MODIFIER	2926	-1	-	protein_coding	-	-	-	-	-	chr21:g.45509639C>G	-	-	-	0.1491	0.1403	0.2382	0.1901	0.1319	0.05596	0.1432	0.1359	0.1461	0.1093
109052	chr21	45510096	A	G	2	200	0	0	2	0	SNV	SLC19A1	EntrezGene	HGNC:10937	6573	NM_194255.4	RefSeq	Transcript	downstream_gene_variant	-	-	-	-	-	rs9980939	MODIFIER	2469	-1	-	protein_coding	-	-	-	-	-	chr21:g.45510096A>G	-	-	-	0.0129	0.00968	0.04826	0.008118	0.00287	0.0003252	6.494e-05	0.007986	0.006812	0.01512
109053	chr21	45510178	G	A	3	200	1	0	2	0	SNV	SLC19A1	EntrezGene	HGNC:10937	6573	NM_194255.4	RefSeq	Transcript	downstream_gene_variant	-	-	-	-	-	rs144147445	MODIFIER	2387	-1	-	protein_coding	-	-	-	-	-	chr21:g.45510178G>A	-	-	-	0.0099	0.01272	0.002903	0.004848	0.01837	0.0002544	0.006041	0.01642	0.01266	0.02339
109054	chr21	45511078	A	C	75	200	25	6	20	9	SNV	SLC19A1	EntrezGene	HGNC:10937	6573	NM_194255.4	RefSeq	Transcript	downstream_gene_variant	-	-	-	-	-	rs56335679,COSV60589788	MODIFIER	1487	-1	-	protein_coding	-	-	-	-	-	chr21:g.45511078A>C	-	-	-	0.4274	0.4518	0.5087	0.4408	0.3949	0.5711	0.4417	0.4208	0.4646	0.4878
109055	chr21	45511079	C	A	75	200	25	6	20	9	SNV	SLC19A1	EntrezGene	HGNC:10937	6573	NM_194255.4	RefSeq	Transcript	downstream_gene_variant	-	-	-	-	-	rs55690336,COSV60589992	MODIFIER	1486	-1	-	protein_coding	-	-	-	-	-	chr21:g.45511079C>A	-	-	-	0.4274	0.4522	0.5114	0.4411	0.396	0.5707	0.4424	0.4212	0.4656	0.4876
109056	chr21	45511090	T	TAC	112	200	26	16	22	16	insertion	SLC19A1	EntrezGene	HGNC:10937	6573	NM_194255.4	RefSeq	Transcript	downstream_gene_variant	-	-	-	-	-	rs58188320	MODIFIER	1474	-1	-	protein_coding	-	-	-	-	-	chr21:g.45511095_45511096dup	-	-	-	0	0.5966	0.7965	0.6242	0.5346	0.6226	0.6241	0.5503	0.6113	0.6078
109057	chr21	45511195	G	A	26	200	13	1	9	1	SNV	SLC19A1	EntrezGene	HGNC:10937	6573	NM_194255.4	RefSeq	Transcript	downstream_gene_variant	-	-	-	-	-	rs12483377,COSV60587742	MODIFIER	1370	-1	-	protein_coding	-	-	-	-	-	chr21:g.45511195G>A	-	-	-	0.0835	0.06556	0.03587	0.04032	0.1026	0.0155	0.05651	0.08857	0.07687	0.04765
109058	chr21	45511243	G	A	1	200	0	0	1	0	SNV	SLC19A1	EntrezGene	HGNC:10937	6573	NM_194255.4	RefSeq	Transcript	downstream_gene_variant	-	-	-	-	-	rs374735300	MODIFIER	1322	-1	-	protein_coding	-	-	-	-	-	chr21:g.45511243G>A	-	-	-	0	0.001128	0.0003302	0.0002653	0.001957	0	0.001819	0.001899	0.0006463	4.212e-05
109059	chr21	45512336	A	G	1	200	1	0	0	0	SNV	SLC19A1	EntrezGene	HGNC:10937	6573	NM_194255.4	RefSeq	Transcript	downstream_gene_variant	-	-	-	-	-	rs765506114	MODIFIER	229	-1	-	protein_coding	-	-	-	-	-	chr21:g.45512336A>G	-	-	-	0	8.108e-06	0.0001318	0	0	0	0	0	0	0
109060	chr21	45512350	C	A	1	200	1	0	0	0	SNV	SLC19A1	EntrezGene	HGNC:10937	6573	NM_194255.4	RefSeq	Transcript	downstream_gene_variant	-	-	-	-	-	rs375109205	MODIFIER	215	-1	-	protein_coding	-	-	-	-	-	chr21:g.45512350C>A	-	-	-	0	2.021e-05	0	0	0	0	9.335e-05	2.685e-05	0	0
109061	chr21	45512414	G	A	64	200	25	4	17	7	SNV	SLC19A1	EntrezGene	HGNC:10937	6573	NM_194255.4	RefSeq	Transcript	downstream_gene_variant	-	-	-	-	-	rs7499,COSV60589997	MODIFIER	151	-1	-	protein_coding	-	-	-	-	-	chr21:g.45512414G>A	-	-	-	0.3996	0.4186	0.4464	0.4198	0.3831	0.5699	0.4041	0.3955	0.4287	0.4185
109062	chr21	45515018	G	A	3	200	2	0	1	0	SNV	SLC19A1	EntrezGene	HGNC:10937	6573	NM_194255.4	RefSeq	Transcript	3_prime_UTR_variant	2538/4991	-	-	-	-	rs141599346,COSV60592980	MODIFIER	-	-1	-	protein_coding	-	-	-	6/6	-	chr21:g.45515018G>A	NM_194255.4:c.*640C>T	-	-	0.008	0.01019	0.001252	0.005636	0.01775	0.0001081	0.01493	0.01343	0.01046	0.007109
109063	chr21	45515163	TA	T	86	200	33	6	23	9	deletion	SLC19A1	EntrezGene	HGNC:10937	6573	NM_194255.4	RefSeq	Transcript	3_prime_UTR_variant	2392/4991	-	-	-	-	rs11284347	MODIFIER	-	-1	-	protein_coding	-	-	-	6/6	-	chr21:g.45515176del	NM_194255.4:c.*494del	-	-	0.4811	0.4955	0.5329	0.4879	0.4907	0.5027	0.4965	0.4924	0.5	0.497
109064	chr21	45515806	G	A	1	200	1	0	0	0	SNV	SLC19A1	EntrezGene	HGNC:10937	6573	NM_194255.4	RefSeq	Transcript	missense_variant	1750/4991	1628/1776	543/591	P/L	cCt/cTt	rs1389361371	MODERATE	-	-1	-	protein_coding	-	-	-	6/6	-	chr21:g.45515806G>A	NM_194255.4:c.1628C>T	NP_919231.1:p.Pro543Leu	-	0	8.045e-06	0	0	0	0	0	1.786e-05	0	0
109065	chr21	45515841	C	T	1	200	1	0	0	0	SNV	SLC19A1	EntrezGene	HGNC:10937	6573	NM_194255.4	RefSeq	Transcript	synonymous_variant	1715/4991	1593/1776	531/591	P	ccG/ccA	rs758254807,COSV60587775	LOW	-	-1	-	protein_coding	-	-	-	6/6	-	chr21:g.45515841C>T	NM_194255.4:c.1593G>A	NP_919231.1:p.Pro531=	-	0	2.547e-05	0	0	0	0	0	3.783e-05	0	6.937e-05
109066	chr21	45515848	G	A	1	200	0	0	1	0	SNV	SLC19A1	EntrezGene	HGNC:10937	6573	NM_194255.4	RefSeq	Transcript	missense_variant	1708/4991	1586/1776	529/591	P/L	cCg/cTg	rs145226289	MODERATE	-	-1	-	protein_coding	-	-	-	6/6	-	chr21:g.45515848G>A	NM_194255.4:c.1586C>T	NP_919231.1:p.Pro529Leu	-	0	2.169e-05	0	0	0	0.0001682	0	1.938e-05	0	0
109067	chr21	45531429	C	T	1	200	0	0	1	0	SNV	SLC19A1	EntrezGene	HGNC:10937	6573	NM_194255.4	RefSeq	Transcript	synonymous_variant	1031/4991	909/1776	303/591	R	cgG/cgA	rs769397831	LOW	-	-1	-	protein_coding	-	-	-	3/6	-	chr21:g.45531429C>T	NM_194255.4:c.909G>A	NP_919231.1:p.Arg303=	-	0	4.075e-06	0	0	0	0	0	9.053e-06	0	0
109068	chr21	45531554	G	A	1	200	0	0	1	0	SNV	SLC19A1	EntrezGene	HGNC:10937	6573	NM_194255.4	RefSeq	Transcript	synonymous_variant	906/4991	784/1776	262/591	L	Ctg/Ttg	rs9282853,COSV60753140	LOW	-	-1	-	protein_coding	-	-	-	3/6	-	chr21:g.45531554G>A	NM_194255.4:c.784C>T	NP_919231.1:p.Leu262=	-	0.007	0.003571	0.0003872	0.001365	0.0007055	5.554e-05	0.0006992	0.003284	0.003484	0.01376
109069	chr21	45531642	A	G	119	200	30	15	21	19	SNV	SLC19A1	EntrezGene	HGNC:10937	6573	NM_194255.4	RefSeq	Transcript	synonymous_variant	818/4991	696/1776	232/591	P	ccT/ccC	rs12659,COSV60753605	LOW	-	-1	-	protein_coding	-	-	-	3/6	-	chr21:g.45531642A>G	NM_194255.4:c.696T>C	NP_919231.1:p.Pro232=	-	0.5557	0.5775	0.548	0.5786	0.6205	0.4785	0.5595	0.5805	0.5586	0.6418
109070	chr21	45532001	CCAG	C	1	200	1	0	0	0	deletion	SLC19A1	EntrezGene	HGNC:10937	6573	NM_194255.4	RefSeq	Transcript	inframe_deletion	456-458/4991	334-336/1776	112/591	L/-	CTG/-	rs769486029	MODERATE	-	-1	-	protein_coding	-	-	-	3/6	-	chr21:g.45532015_45532017del	NM_194255.4:c.334_336del	NP_919231.1:p.Leu112del	-	0	0.0002506	0.0003472	3.068e-05	0	5.869e-05	0.0009315	0.0002938	0	0.0001379
109071	chr21	45532092	G	C	7	200	3	0	4	0	SNV	SLC19A1	EntrezGene	HGNC:10937	6573	NM_194255.4	RefSeq	Transcript	synonymous_variant	368/4991	246/1776	82/591	P	ccC/ccG	rs1051269,COSV60754107	LOW	-	-1	-	protein_coding	-	-	-	3/6	-	chr21:g.45532092G>C	NM_194255.4:c.246C>G	NP_919231.1:p.Pro82=	-	0.0109	0.009795	0.00261	0.005656	0.01124	0	0.01203	0.01509	0.01135	0.002391
109072	chr21	45534553	G	A	1	200	1	0	0	0	SNV	SLC19A1	EntrezGene	HGNC:10937	6573	NM_194255.4	RefSeq	Transcript	intron_variant	-	-	-	-	-	rs761955531	MODIFIER	-	-1	-	protein_coding	-	-	-	-	2/5	chr21:g.45534553G>A	NM_194255.4:c.190-2405C>T	-	-	0	0.000109	0	0	0.0001237	0	0	0.0002726	0	0
109073	chr21	45537880	T	C	116	200	28	15	20	19	SNV	SLC19A1	EntrezGene	HGNC:10937	6573	NM_194255.4	RefSeq	Transcript	missense_variant	202/4991	80/1776	27/591	H/R	cAc/cGc	rs1051266,CM004369,COSV60752997	MODERATE	-	-1	-	protein_coding	-	-	-	2/6	-	chr21:g.45537880T>C	NM_194255.4:c.80A>G	NP_919231.1:p.His27Arg	-	0.5487	0.5503	0.377	0.5635	0.6005	0.4708	0.5513	0.5676	0.5407	0.592
109736	chr22	19941740	C	T	1	198	0	0	1	0	SNV	COMT	EntrezGene	HGNC:2228	1312	NM_000754.4	RefSeq	Transcript	upstream_gene_variant	-	-	-	-	-	rs370819229	MODIFIER	32	1	-	protein_coding	-	-	-	-	-	chr22:g.19941740C>T	-	-	-	0.001	0.0007303	0	0.0006578	0	0	0.0001842	0.001411	0.001396	0
109737	chr22	19962712	C	T	95	200	22	14	27	9	SNV	COMT	EntrezGene	HGNC:2228	1312	NM_000754.4	RefSeq	Transcript	synonymous_variant	403/2272	186/816	62/271	H	caC/caT	rs4633,CM119046,COSV52889434	LOW	-	1	-	protein_coding	-	-	-	3/6	-	chr22:g.19962712C>T	NM_000754.4:c.186C>T	NP_000745.1:p.His62=	-	0.499	0.4635	0.3323	0.4053	0.4695	0.2688	0.5447	0.5188	0.4751	0.4493
109738	chr22	19962745	G	A	1	200	0	0	1	0	SNV	COMT	EntrezGene	HGNC:2228	1312	NM_000754.4	RefSeq	Transcript	synonymous_variant	436/2272	219/816	73/271	Q	caG/caA	rs740602,COSV52889602	LOW	-	1	-	protein_coding	-	-	-	3/6	-	chr22:g.19962745G>A	NM_000754.4:c.219G>A	NP_000745.1:p.Gln73=	-	0.0089	0.01979	0.1842	0.01299	0.003586	0	0.01032	0.005492	0.01619	0.0179
109739	chr22	19963684	C	G	83	200	26	9	25	7	SNV	COMT	EntrezGene	HGNC:2228	1312	NM_000754.4	RefSeq	Transcript	synonymous_variant	625/2272	408/816	136/271	L	ctC/ctG	rs4818,CM970391,COSV52889002	LOW	-	1	-	protein_coding	-	-	-	4/6	-	chr22:g.19963684C>G	NM_000754.4:c.408C>G	NP_000745.1:p.Leu136=	-	0.4026	0.3376	0.1972	0.2131	0.4601	0.3227	0.309	0.3954	0.3702	0.3214
109740	chr22	19964281	G	A	6	200	3	0	3	0	SNV	COMT	EntrezGene	HGNC:2228	1312	NM_000754.4	RefSeq	Transcript	synonymous_variant	814/2272	597/816	199/271	P	ccG/ccA	rs769224,COSV52889936	LOW	-	1	-	protein_coding	-	-	-	5/6	-	chr22:g.19964281G>A	NM_000754.4:c.597G>A	NP_000745.1:p.Pro199=	-	0.0189	0.03021	0.09238	0.02669	0.02054	0.06959	0.01978	0.02173	0.02315	0.02097
109741	chr22	19964293	C	T	1	200	0	0	1	0	SNV	COMT	EntrezGene	HGNC:2228	1312	NM_000754.4	RefSeq	Transcript	synonymous_variant	826/2272	609/816	203/271	L	ctC/ctT	rs165631	LOW	-	1	-	protein_coding	-	-	-	5/6	-	chr22:g.19964293C>T	NM_000754.4:c.609C>T	NP_000745.1:p.Leu203=	-	0.0179	0.01084	0.002095	0.00943	0.02303	0.0001087	0.001617	0.01348	0.01957	0.0145
109742	chr22	19967313	G	A	1	200	0	0	1	0	SNV	COMT	EntrezGene	HGNC:2228	1312	NM_000754.4	RefSeq	Transcript	intron_variant	-	-	-	-	-	rs533573617	MODIFIER	-	1	-	protein_coding	-	-	-	-	5/5	chr22:g.19967313G>A	NM_000754.4:c.616-1223G>A	-	-	0.001	0.0006076	0.0001469	0.0009763	0	0	0.001538	0.0005776	0.001606	4.437e-05
109743	chr22	19967324	G	A	6	200	4	0	2	0	SNV	COMT	EntrezGene	HGNC:2228	1312	NM_000754.4	RefSeq	Transcript	intron_variant	-	-	-	-	-	rs4646318,COSV52889949	MODIFIER	-	1	-	protein_coding	-	-	-	-	5/5	chr22:g.19967324G>A	NM_000754.4:c.616-1212G>A	-	-	0.0507	0.05248	0.06298	0.04454	0.04635	0.07102	0.05109	0.04844	0.04437	0.06394
109744	chr22	19967393	AT	A	44	200	20	0	21	1	deletion	COMT	EntrezGene	HGNC:2228	1312	NM_000754.4	RefSeq	Transcript	intron_variant	-	-	-	-	-	rs61143203	MODIFIER	-	1	-	protein_coding	-	-	-	-	5/5	chr22:g.19967406del	NM_000754.4:c.616-1130del	-	12	0.167	0.2496	0.09249	0.3317	0.2006	0.4013	0.2737	0.2018	0.231	0.2324
109745	chr22	19967393	A	AT	17	200	7	1	8	0	insertion	COMT	EntrezGene	HGNC:2228	1312	NM_000754.4	RefSeq	Transcript	intron_variant	-	-	-	-	-	rs61143203	MODIFIER	-	1	-	protein_coding	-	-	-	-	5/5	chr22:g.19967406dup	NM_000754.4:c.616-1130dup	-	13	0	0.2473	0.4102	0.1924	0.2842	0.1489	0.1813	0.277	0.2474	0.2814
109746	chr22	19971288	C	T	5	200	2	0	3	0	SNV	COMT	EntrezGene	HGNC:2228	1312	NM_000754.4	RefSeq	Transcript	downstream_gene_variant	-	-	-	-	-	rs35219372	MODIFIER	1313	1	-	protein_coding	-	-	-	-	-	chr22:g.19971288C>T	-	-	-	0.0229	0.01652	0.004396	0.0119	0.01724	8.142e-05	0.009541	0.03011	0.01644	0.002183
109747	chr22	19971306	G	A	10	200	5	0	5	0	SNV	COMT	EntrezGene	HGNC:2228	1312	NM_000754.4	RefSeq	Transcript	downstream_gene_variant	-	-	-	-	-	rs5993890,COSV52889023	MODIFIER	1331	1	-	protein_coding	-	-	-	-	-	chr22:g.19971306G>A	-	-	-	0.0467	0.0666	0.1445	0.07143	0.08791	0.03686	0.02627	0.05246	0.0651	0.102
109748	chr22	19971843	G	A	179	200	9	42	8	39	SNV	COMT	EntrezGene	HGNC:2228	1312	NM_000754.4	RefSeq	Transcript	downstream_gene_variant	-	-	-	-	-	rs165824	MODIFIER	1868	1	-	protein_coding	-	-	-	-	-	chr22:g.19971843G>A	-	-	-	0.8936	0.8298	0.8803	0.6636	0.932	0.5364	0.8242	0.91	0.8622	0.8339
109749	chr22	19971950	C	T	168	200	12	38	10	35	SNV	COMT	EntrezGene	HGNC:2228	1312	NM_000754.4	RefSeq	Transcript	downstream_gene_variant	-	-	-	-	-	rs165815,CM104111	MODIFIER	1975	1	-	protein_coding	-	-	-	-	-	chr22:g.19971950C>T	-	-	-	0.8459	0.7462	0.4901	0.5827	0.838	0.5028	0.7982	0.8597	0.7925	0.7185
109750	chr22	19972432	A	G	179	200	9	42	8	39	SNV	COMT	EntrezGene	HGNC:2228	1312	NM_000754.4	RefSeq	Transcript	downstream_gene_variant	-	-	-	-	-	rs2073744	MODIFIER	2457	1	-	protein_coding	-	-	-	-	-	chr22:g.19972432A>G	-	-	-	0.8946	0.8252	0.8223	0.6605	0.9318	0.5359	0.8236	0.9098	0.8599	0.8341
109751	chr22	19972851	G	C	1	200	1	0	0	0	SNV	COMT	EntrezGene	HGNC:2228	1312	NM_000754.4	RefSeq	Transcript	downstream_gene_variant	-	-	-	-	-	rs148280254	MODIFIER	2876	1	-	protein_coding	-	-	-	-	-	chr22:g.19972851G>C	-	-	-	0.004	0.003124	0.000616	0.001244	0.006986	0	0.0009252	0.004881	0.004412	0.002026
109752	chr22	19972871	G	A	11	200	5	0	6	0	SNV	COMT	EntrezGene	HGNC:2228	1312	NM_000754.4	RefSeq	Transcript	downstream_gene_variant	-	-	-	-	-	rs758373	MODIFIER	2896	1	-	protein_coding	-	-	-	-	-	chr22:g.19972871G>A	-	-	-	0.0487	0.08177	0.3662	0.07936	0.09382	0.03334	0.02667	0.05049	0.06938	0.1157
109753	chr22	19972889	G	C	1	200	0	0	1	0	SNV	COMT	EntrezGene	HGNC:2228	1312	NM_000754.4	RefSeq	Transcript	downstream_gene_variant	-	-	-	-	-	rs200055146	MODIFIER	2914	1	-	protein_coding	-	-	-	-	-	chr22:g.19972889G>C	-	-	-	0	3.985e-06	0	0	0	0	0	8.824e-06	0	0
109754	chr22	19972989	A	G	1	200	0	0	1	0	SNV	COMT	EntrezGene	HGNC:2228	1312	NM_000754.4	RefSeq	Transcript	downstream_gene_variant	-	-	-	-	-	rs115344498	MODIFIER	3014	1	-	protein_coding	-	-	-	-	-	chr22:g.19972989A>G	-	-	-	0.002	0.0009113	0.0003694	0.0008098	0.001191	0	0.0002772	0.001452	0.001956	0
109755	chr22	19973083	G	C	74	200	21	6	25	8	SNV	COMT	EntrezGene	HGNC:2228	1312	NM_000754.4	RefSeq	Transcript	downstream_gene_variant	-	-	-	-	-	rs2240715,COSV52889424	MODIFIER	3108	1	-	protein_coding	-	-	-	-	-	chr22:g.19973083G>C	-	-	-	0.3151	0.3938	0.6851	0.4942	0.3995	0.4942	0.3284	0.3022	0.3618	0.4516
109756	chr22	19973092	C	CA	1	200	0	0	1	0	insertion	COMT	EntrezGene	HGNC:2228	1312	NM_000754.4	RefSeq	Transcript	downstream_gene_variant	-	-	-	-	-	rs1234761007	MODIFIER	3117	1	-	protein_coding	-	-	-	-	-	chr22:g.19973094dup	-	-	-	0	4.398e-06	0	0	0	0	0	9.912e-06	0	0
109757	chr22	19973796	G	C	1	200	0	0	1	0	SNV	COMT	EntrezGene	HGNC:2228	1312	NM_000754.4	RefSeq	Transcript	downstream_gene_variant	-	-	-	-	-	rs1357905822	MODIFIER	3821	1	-	protein_coding	-	-	-	-	-	chr22:g.19973796G>C	-	-	-	0	0	0	0	0	0	0	0	0	0
109758	chr22	19974169	G	C	1	200	1	0	0	0	SNV	COMT	EntrezGene	HGNC:2228	1312	NM_000754.4	RefSeq	Transcript	downstream_gene_variant	-	-	-	-	-	rs148872323	MODIFIER	4194	1	-	protein_coding	-	-	-	-	-	chr22:g.19974169G>C	-	-	-	0	0.002561	0.0002469	0.000753	0.002695	0	0.0008407	0.002699	0.002127	0.008107
117702	chr3	59752281	C	G	1	200	0	0	1	0	SNV	FHIT	EntrezGene	HGNC:3701	2272	NM_002012.4	RefSeq	Transcript	missense_variant	753/3116	389/444	130/147	R/T	aGa/aCa	rs763131516	MODERATE	-	-1	-	protein_coding	-	-	-	9/10	-	chr3:g.59752281C>G	NM_002012.4:c.389G>C	NP_002003.1:p.Arg130Thr	-	0	1.597e-05	0	0	0	0	0	3.533e-05	0	0
117703	chr3	59752338	A	T	27	200	11	2	10	1	SNV	FHIT	EntrezGene	HGNC:3701	2272	NM_002012.4	RefSeq	Transcript	intron_variant	-	-	-	-	-	rs1683356,COSV59310775	MODIFIER	-	-1	-	protein_coding	-	-	-	-	8/9	chr3:g.59752338A>T	NM_002012.4:c.349-17T>A	-	-	0.1382	0.1795	0.3119	0.1575	0.1783	0.2232	0.1268	0.1463	0.1716	0.2679
117704	chr3	59922400	A	G	50	200	19	4	17	3	SNV	FHIT	EntrezGene	HGNC:3701	2272	NM_002012.4	RefSeq	Transcript	synonymous_variant	658/3116	294/444	98/147	H	caT/caC	rs1385816,COSV59285955	LOW	-	-1	-	protein_coding	-	-	-	8/10	-	chr3:g.59922400A>G	NM_002012.4:c.294T>C	NP_002003.1:p.His98=	-	0.2028	0.2542	0.0824	0.4396	0.07436	0.3228	0.3531	0.2099	0.2158	0.2576
117705	chr3	60011386	G	A	37	200	15	3	14	1	SNV	FHIT	EntrezGene	HGNC:3701	2272	NM_002012.4	RefSeq	Transcript	synonymous_variant	628/3116	264/444	88/147	A	gcC/gcT	rs1130972	LOW	-	-1	-	protein_coding	-	-	-	7/10	-	chr3:g.60011386G>A	NM_002012.4:c.264C>T	NP_002003.1:p.Ala88=	-	0.1491	0.1324	0.07539	0.1818	0.07255	0.001146	0.1943	0.1591	0.1332	0.0628
117706	chr3	60011418	C	T	2	200	1	0	1	0	SNV	FHIT	EntrezGene	HGNC:3701	2272	NM_002012.4	RefSeq	Transcript	intron_variant	-	-	-	-	-	rs370197096	MODIFIER	-	-1	-	protein_coding	-	-	-	-	6/9	chr3:g.60011418C>T	NM_002012.4:c.250-18G>A	-	-	0.001	0.0005425	0	0.0001159	0	0	0.001989	0.0007237	0.001146	0
121113	chr3	160509818	A	G	12	200	6	0	6	0	SNV	KPNA4	EntrezGene	HGNC:6397	3840	NM_002268.5	RefSeq	Transcript	synonymous_variant	1480/8952	1191/1566	397/521	I	atT/atC	rs2305401	LOW	-	-1	-	protein_coding	YES	-	-	14/17	-	chr3:g.160509818A>G	NM_002268.5:c.1191T>C	NP_002259.1:p.Ile397=	-	0.0736	0.05152	0.04606	0.02226	0.054	0.03789	0.1286	0.05237	0.04833	0.03754
121114	chr3	160514149	T	C	1	200	1	0	0	0	SNV	KPNA4	EntrezGene	HGNC:6397	3840	NM_002268.5	RefSeq	Transcript	synonymous_variant	1354/8952	1065/1566	355/521	A	gcA/gcG	rs77339528	LOW	-	-1	-	protein_coding	YES	-	-	13/17	-	chr3:g.160514149T>C	NM_002268.5:c.1065A>G	NP_002259.1:p.Ala355=	-	0	0.008949	0.1256	0.004357	0	0	0	0.0002352	0.004144	6.984e-05
121115	chr3	160525891	T	A	2	156	0	1	0	0	SNV	KPNA4	EntrezGene	HGNC:6397	3840	NM_002268.5	RefSeq	Transcript	intron_variant	-	-	-	-	-	rs367564384	MODIFIER	-	-1	-	protein_coding	YES	-	-	-	9/16	chr3:g.160525891T>A	NM_002268.5:c.726+47A>T	-	-	0	0.0003751	0.000169	8.737e-05	0	0	0.0006172	0.0006073	0	4.524e-05
121116	chr3	160525977	G	A	1	200	0	0	1	0	SNV	KPNA4	EntrezGene	HGNC:6397	3840	NM_002268.5	RefSeq	Transcript	synonymous_variant	976/8952	687/1566	229/521	R	cgC/cgT	rs2272490	LOW	-	-1	-	protein_coding	YES	-	-	9/17	-	chr3:g.160525977G>A	NM_002268.5:c.687C>T	NP_002259.1:p.Arg229=	-	0	0.003402	0.0001916	0.0006365	0.007565	0.02409	0.0004661	0.00148	0.001908	0.004065
121117	chr3	160528057	A	G	3	198	1	0	2	0	SNV	KPNA4	EntrezGene	HGNC:6397	3840	NM_002268.5	RefSeq	Transcript	intron_variant	-	-	-	-	-	rs112143414	MODIFIER	-	-1	-	protein_coding	YES	-	-	-	7/16	chr3:g.160528057A>G	NM_002268.5:c.470-18T>C	-	-	0.0159	0.01465	0.03456	0.00982	0.03796	0.0001089	0.004437	0.01856	0.0185	0.002652
121118	chr3	160531432	TA	T	14	162	6	0	8	0	deletion	KPNA4	EntrezGene	HGNC:6397	3840	NM_002268.5	RefSeq	Transcript	intron_variant	-	-	-	-	-	rs566304499	MODIFIER	-	-1	-	protein_coding	YES	-	-	-	6/16	chr3:g.160531445del	NM_002268.5:c.383+29del	-	-	0	0.2372	0.1792	0.2682	0.3538	0.2296	0.1497	0.2235	0.2399	0.3518
121119	chr3	160531432	T	TA	4	162	4	0	0	0	insertion	KPNA4	EntrezGene	HGNC:6397	3840	NM_002268.5	RefSeq	Transcript	intron_variant	-	-	-	-	-	rs566304499	MODIFIER	-	-1	-	protein_coding	YES	-	-	-	6/16	chr3:g.160531445dup	NM_002268.5:c.383+29dup	-	-	0	0.02861	0.01838	0.02903	0.02722	0.01933	0.01547	0.03459	0.02647	0.02556
121120	chr3	160531443	A	T	10	180	6	0	4	0	SNV	KPNA4	EntrezGene	HGNC:6397	3840	NM_002268.5	RefSeq	Transcript	intron_variant	-	-	-	-	-	rs55960935	MODIFIER	-	-1	-	protein_coding	YES	-	-	-	6/16	chr3:g.160531443A>T	NM_002268.5:c.383+19T>A	-	-	0.0726	0.05155	0.0195	0.01877	0.05549	0.03429	0.1289	0.0512	0.05075	0.03675
121121	chr3	160535900	T	TA	15	70	3	3	0	3	insertion	KPNA4	EntrezGene	HGNC:6397	3840	NM_002268.5	RefSeq	Transcript	splice_region_variant,intron_variant	-	-	-	-	-	rs71628425	LOW	-	-1	-	protein_coding	YES	-	-	-	2/16	chr3:g.160535925dup	NM_002268.5:c.115-4dup	-	-	0	0.2055	0.1237	0.08647	0.2545	0.1353	0.2621	0.2294	0.2162	0.1149
121122	chr3	160535906	A	AGATG	1	68	1	0	0	0	insertion	KPNA4	EntrezGene	HGNC:6397	3840	NM_002268.5	RefSeq	Transcript	intron_variant	-	-	-	-	-	-	MODIFIER	-	-1	-	protein_coding	YES	-	-	-	2/16	chr3:g.160535906_160535907insGATG	NM_002268.5:c.115-10_115-9insCATC	-	-	0	0	0	0	0	0	0	0	0	0
121123	chr3	160535908	A	ACATCTCTT	1	68	1	0	0	0	insertion	KPNA4	EntrezGene	HGNC:6397	3840	NM_002268.5	RefSeq	Transcript	intron_variant	-	-	-	-	-	-	MODIFIER	-	-1	-	protein_coding	YES	-	-	-	2/16	chr3:g.160535908_160535909insCATCTCTT	NM_002268.5:c.115-12_115-11insAAGAGATG	-	-	0	0	0	0	0	0	0	0	0	0
124179	chr4	9782291	C	T	2	200	2	0	0	0	SNV	DRD5	EntrezGene	HGNC:3026	1816	NM_000798.5	RefSeq	Transcript	missense_variant	658/2376	262/1434	88/477	L/F	Ctt/Ttt	rs148402761,CM994653,COSV58577775	MODERATE	-	1	-	protein_coding	YES	-	-	1/1	-	chr4:g.9782291C>T	NM_000798.5:c.262C>T	NP_000789.1:p.Leu88Phe	-	0.0209	0.004664	0.001416	0.007344	0.0003968	0	0.0009244	0.007144	0.006044	0.0007512
124180	chr4	9783007	C	T	130	200	22	23	22	20	SNV	DRD5	EntrezGene	HGNC:3026	1816	NM_000798.5	RefSeq	Transcript	synonymous_variant	1374/2376	978/1434	326/477	P	ccC/ccT	rs6283,COSV58576720	LOW	-	1	-	protein_coding	YES	-	-	1/1	-	chr4:g.9783007C>T	NM_000798.5:c.978C>T	NP_000789.1:p.Pro326=	-	0.6302	0.6438	0.6067	0.6451	0.7428	0.6235	0.5971	0.6629	0.6445	0.6035
124181	chr4	9783034	C	A	1	200	1	0	0	0	SNV	DRD5	EntrezGene	HGNC:3026	1816	NM_000798.5	RefSeq	Transcript	stop_gained	1401/2376	1005/1434	335/477	C/*	tgC/tgA	rs145497708,CM995180,COSV58579296	HIGH	-	1	-	protein_coding	YES	-	-	1/1	-	chr4:g.9783034C>A	NM_000798.5:c.1005C>A	NP_000789.1:p.Cys335Ter	-	0.003	0.001853	0.0002462	0.0002313	0.001488	0	0.003834	0.002655	0.00114	0.001535
124182	chr4	9783510	T	C	134	200	22	28	24	16	SNV	DRD5	EntrezGene	HGNC:3026	1816	NM_000798.5	RefSeq	Transcript	3_prime_UTR_variant	1877/2376	-	-	-	-	rs1967551,COSV58577284	MODIFIER	-	1	-	protein_coding	YES	-	-	1/1	-	chr4:g.9783510T>C	NM_000798.5:c.*47T>C	-	-	0.5815	0.5644	0.3972	0.5324	0.6954	0.3381	0.6066	0.6461	0.5859	0.4582
124690	chr4	30721475	G	T	1	200	1	0	0	0	SNV	PCDH7	EntrezGene	HGNC:8659	5099	NM_001173523.2	RefSeq	Transcript	missense_variant	1107/8773	53/3768	18/1255	C/F	tGc/tTc	rs757643187	MODERATE	-	1	-	protein_coding	-	-	-	1/3	-	chr4:g.30721475G>T	NM_001173523.2:c.53G>T	NP_001166994.1:p.Cys18Phe	-	0	4.852e-06	0	0	0	0	0	1.068e-05	0	0
124691	chr4	30722122	G	A	1	200	1	0	0	0	SNV	PCDH7	EntrezGene	HGNC:8659	5099	NM_001173523.2	RefSeq	Transcript	missense_variant	1754/8773	700/3768	234/1255	G/S	Ggc/Agc	rs527485611	MODERATE	-	1	-	protein_coding	-	-	-	1/3	-	chr4:g.30722122G>A	NM_001173523.2:c.700G>A	NP_001166994.1:p.Gly234Ser	-	0	0.0009953	0	0.000511	0	0	0.0005097	0.002532	0	0
124692	chr4	30724074	G	A	30	200	12	3	12	0	SNV	PCDH7	EntrezGene	HGNC:8659	5099	NM_001173523.2	RefSeq	Transcript	synonymous_variant	3706/8773	2652/3768	884/1255	V	gtG/gtA	rs1047012,COSV62337142	LOW	-	1	-	protein_coding	-	-	-	1/3	-	chr4:g.30724074G>A	NM_001173523.2:c.2652G>A	NP_001166994.1:p.Val884=	-	0.1133	0.1534	0.03065	0.1933	0.1088	0.2946	0.1365	0.1256	0.1322	0.2225
124693	chr4	30724112	T	C	1	200	0	0	1	0	SNV	PCDH7	EntrezGene	HGNC:8659	5099	NM_001173523.2	RefSeq	Transcript	missense_variant	3744/8773	2690/3768	897/1255	I/T	aTt/aCt	rs141007619	MODERATE	-	1	-	protein_coding	-	-	-	1/3	-	chr4:g.30724112T>C	NM_001173523.2:c.2690T>C	NP_001166994.1:p.Ile897Thr	-	0.001	0.0005175	0.0003695	0.0002314	0.0003971	0	4.62e-05	0.0007309	0.0008149	0.0007514
124694	chr4	30724365	G	A	30	200	12	3	12	0	SNV	PCDH7	EntrezGene	HGNC:8659	5099	NM_001173523.2	RefSeq	Transcript	synonymous_variant	3997/8773	2943/3768	981/1255	R	agG/agA	rs977931,COSV62337494	LOW	-	1	-	protein_coding	-	-	-	1/3	-	chr4:g.30724365G>A	NM_001173523.2:c.2943G>A	NP_001166994.1:p.Arg981=	-	0.1133	0.1663	0.1807	0.2007	0.1087	0.3101	0.1364	0.1262	0.1403	0.2274
124695	chr4	30920291	G	T	5	200	0	0	5	0	SNV	PCDH7	EntrezGene	HGNC:8659	5099	NM_001173523.2	RefSeq	Transcript	missense_variant	4367/8773	3313/3768	1105/1255	A/S	Gcg/Tcg	rs61748744	MODERATE	-	1	-	protein_coding	-	-	-	2/3	-	chr4:g.30920291G>T	NM_001173523.2:c.3313G>T	NP_001166994.1:p.Ala1105Ser	-	0.003	0.003531	0.0007102	0.0006087	0.001296	0	0.01127	0.0049	0.003971	0.0004903
129671	chr5	1394700	A	G	42	200	14	2	18	3	SNV	SLC6A3	EntrezGene	HGNC:11049	6531	NM_001044.5	RefSeq	Transcript	3_prime_UTR_variant	2036/3942	-	-	-	-	rs1042098,COSV54361722	MODIFIER	-	-1	-	protein_coding	YES	-	-	15/15	-	chr5:g.1394700A>G	NM_001044.5:c.*35T>C	-	-	0.3141	0.2489	0.4599	0.1696	0.4243	0.09673	0.1884	0.2668	0.291	0.2278
129672	chr5	1400883	CGA	C	4	200	3	0	1	0	deletion	SLC6A3	EntrezGene	HGNC:11049	6531	NM_001044.5	RefSeq	Transcript	intron_variant	-	-	-	-	-	rs28364999	MODIFIER	-	-1	-	protein_coding	YES	-	-	-	14/14	chr5:g.1400889_1400890del	NM_001044.5:c.1839+30_1839+31del	-	-	0.0149	0.01471	0.003319	0.005725	0.0128	0.0001568	0.01902	0.01903	0.01404	0.02271
129673	chr5	1406260	C	T	1	200	1	0	0	0	SNV	SLC6A3	EntrezGene	HGNC:11049	6531	NM_001044.5	RefSeq	Transcript	synonymous_variant	1665/3942	1527/1863	509/620	Q	caG/caA	rs6880875	LOW	-	-1	-	protein_coding	YES	-	-	12/15	-	chr5:g.1406260C>T	NM_001044.5:c.1527G>A	NP_001035.1:p.Gln509=	-	0	0.006969	0.09065	0.004831	0.00408	0	0	0.0004076	0.003924	3.267e-05
129674	chr5	1409870	C	T	31	200	11	1	16	1	SNV	SLC6A3	EntrezGene	HGNC:11049	6531	NM_001044.5	RefSeq	Transcript	intron_variant	-	-	-	-	-	rs8179029,COSV54364352	MODIFIER	-	-1	-	protein_coding	YES	-	-	-	9/14	chr5:g.1409870C>T	NM_001044.5:c.1270-21G>A	-	-	0.2276	0.1546	0.06953	0.09909	0.1771	0.07127	0.1586	0.2018	0.1872	0.1221
129675	chr5	1411297	T	C	55	200	20	3	23	3	SNV	SLC6A3	EntrezGene	HGNC:11049	6531	NM_001044.5	RefSeq	Transcript	synonymous_variant	1353/3942	1215/1863	405/620	S	tcA/tcG	rs6347,CM004732,COSV54363880	LOW	-	-1	-	protein_coding	YES	-	-	9/15	-	chr5:g.1411297T>C	NM_001044.5:c.1215A>G	NP_001035.1:p.Ser405=	-	0.2932	0.2313	0.5054	0.141	0.2266	0.1106	0.2535	0.2666	0.2498	0.1703
129676	chr5	1414835	C	T	1	200	1	0	0	0	SNV	SLC6A3	EntrezGene	HGNC:11049	6531	NM_001044.5	RefSeq	Transcript	intron_variant	-	-	-	-	-	rs200430075	MODIFIER	-	-1	-	protein_coding	YES	-	-	-	7/14	chr5:g.1414835C>T	NM_001044.5:c.1032-20G>A	-	-	0	0.0001197	0.0007401	2.895e-05	0	0.0001088	0	8.841e-05	0.0003267	9.799e-05
129677	chr5	1443084	G	A	14	200	6	0	8	0	SNV	SLC6A3	EntrezGene	HGNC:11049	6531	NM_001044.5	RefSeq	Transcript	synonymous_variant	252/3942	114/1863	38/620	N	aaC/aaT	rs6350	LOW	-	-1	-	protein_coding	YES	-	-	2/15	-	chr5:g.1443084G>A	NM_001044.5:c.114C>T	NP_001035.1:p.Asn38=	-	0.0815	0.05559	0.05162	0.03432	0.04158	0.01838	0.08052	0.0639	0.05881	0.05961
130416	chr5	36629416	T	G	1	200	1	0	0	0	SNV	SLC1A3	EntrezGene	HGNC:10941	6507	NM_004172.5	RefSeq	Transcript	intron_variant	-	-	-	-	-	rs376165197	MODIFIER	-	1	-	protein_coding	-	-	-	-	2/9	chr5:g.36629416T>G	NM_004172.5:c.182-34T>G	-	-	0.001	0.0006003	0	9.228e-05	0	0	0.0002993	0.00125	0.0005348	0
130417	chr5	36629463	A	T	1	200	0	0	1	0	SNV	SLC1A3	EntrezGene	HGNC:10941	6507	NM_004172.5	RefSeq	Transcript	synonymous_variant	420/3919	195/1629	65/542	G	ggA/ggT	rs148896855,COSV54313880	LOW	-	1	-	protein_coding	-	-	-	3/10	-	chr5:g.36629463A>T	NM_004172.5:c.195A>T	NP_004163.3:p.Gly65=	-	0	0.004425	0.0001848	0.01289	0	0.01863	0.00358	0.001583	0.005433	0.0009479
130418	chr5	36676947	C	T	1	200	0	0	1	0	SNV	SLC1A3	EntrezGene	HGNC:10941	6507	NM_004172.5	RefSeq	Transcript	missense_variant	848/3919	623/1629	208/542	T/M	aCg/aTg	rs778074144,COSV54318663	MODERATE	-	1	-	protein_coding	-	-	-	6/10	-	chr5:g.36676947C>T	NM_004172.5:c.623C>T	NP_004163.3:p.Thr208Met	-	0	3.985e-05	6.154e-05	0	0	0	0	7.939e-05	0	0
130419	chr5	36676981	G	C	1	200	1	0	0	0	SNV	SLC1A3	EntrezGene	HGNC:10941	6507	NM_004172.5	RefSeq	Transcript	missense_variant	882/3919	657/1629	219/542	E/D	gaG/gaC	rs2032892,CM116578	MODERATE	-	1	-	protein_coding	-	-	-	6/10	-	chr5:g.36676981G>C	NM_004172.5:c.657G>C	NP_004163.3:p.Glu219Asp	-	0.0099	0.02474	0.02812	0.1147	0.02949	0.0006526	0.003743	0.006672	0.01975	0.01722
130420	chr5	36677116	G	A	1	200	1	0	0	0	SNV	SLC1A3	EntrezGene	HGNC:10941	6507	NM_004172.5	RefSeq	Transcript	synonymous_variant	1017/3919	792/1629	264/542	G	ggG/ggA	rs139659178	LOW	-	1	-	protein_coding	-	-	-	6/10	-	chr5:g.36677116G>A	NM_004172.5:c.792G>A	NP_004163.3:p.Gly264=	-	0.005	0.004121	0.002276	0.003355	9.921e-05	0	0.01502	0.00336	0.00603	0.004507
130421	chr5	36680477	G	T	1	200	1	0	0	0	SNV	SLC1A3	EntrezGene	HGNC:10941	6507	NM_004172.5	RefSeq	Transcript	missense_variant	1402/3919	1177/1629	393/542	V/L	Gta/Tta	COSV54316673	MODERATE	-	1	-	protein_coding	-	-	-	8/10	-	chr5:g.36680477G>T	NM_004172.5:c.1177G>T	NP_004163.3:p.Val393Leu	-	0	0	0	0	0	0	0	0	0	0
130422	chr5	36686302	G	A	72	200	25	6	19	8	SNV	SLC1A3	EntrezGene	HGNC:10941	6507	NM_004172.5	RefSeq	Transcript	3_prime_UTR_variant	1887/3919	-	-	-	-	rs2229894,COSV54316714	MODIFIER	-	1	-	protein_coding	-	-	-	10/10	-	chr5:g.36686302G>A	NM_004172.5:c.*33G>A	-	-	0	0.3054	0.09826	0.4332	0.2497	0.2714	0.3917	0.3124	0.2979	0.2246
131125	chr5	62449910	CT	C	137	200	20	30	23	17	deletion	IPO11	EntrezGene	HGNC:20628	51194	NM_016338.4	RefSeq	Transcript	intron_variant	-	-	-	-	-	rs11329383	MODIFIER	-	1	-	protein_coding	YES	-	-	-	3/29	chr5:g.62449922del	NM_016338.4:c.240-5del	-	11	0.6521	0.6227	0.727	0.5843	0.5726	0.5461	0.6461	0.6257	0.5979	0.6247
131126	chr5	62476708	G	T	93	200	27	11	22	11	SNV	IPO11	EntrezGene	HGNC:20628	51194	NM_016338.4	RefSeq	Transcript	synonymous_variant	973/4389	783/2928	261/975	V	gtG/gtT	rs26635,COSV57573427	LOW	-	1	-	protein_coding	YES	-	-	9/30	-	chr5:g.62476708G>T	NM_016338.4:c.783G>T	NP_057422.3:p.Val261=	-	0.4881	0.4558	0.4133	0.4411	0.398	0.3262	0.4541	0.4774	0.447	0.5067
131127	chr5	62476764	T	C	24	200	13	2	7	0	SNV	IPO11	EntrezGene	HGNC:20628	51194	NM_016338.4	RefSeq	Transcript	intron_variant	-	-	-	-	-	rs26620,COSV57575341	MODIFIER	-	1	-	protein_coding	YES	-	-	-	9/29	chr5:g.62476764T>C	NM_016338.4:c.828+11T>C	-	-	0.0785	0.08039	0.06532	0.03466	0.08916	0.1398	0.1472	0.07779	0.07762	0.03328
131128	chr5	62490103	T	C	2	198	0	1	0	0	SNV	IPO11	EntrezGene	HGNC:20628	51194	NM_016338.4	RefSeq	Transcript	intron_variant	-	-	-	-	-	-	MODIFIER	-	1	-	protein_coding	YES	-	-	-	14/29	chr5:g.62490103T>C	NM_016338.4:c.1358-12T>C	-	-	0	0	0	0	0	0	0	0	0	0
131129	chr5	62490109	T	C	110	198	23	20	23	12	SNV	IPO11	EntrezGene	HGNC:20628	51194	NM_016338.4	RefSeq	Transcript	splice_region_variant,intron_variant	-	-	-	-	-	rs26644,COSV57573437	LOW	-	1	-	protein_coding	YES	-	-	-	14/29	chr5:g.62490109T>C	NM_016338.4:c.1358-6T>C	-	-	0.5815	0.5734	0.6092	0.5634	0.5753	0.3965	0.5133	0.5832	0.5702	0.6858
131130	chr5	62551246	G	C	24	200	13	2	7	0	SNV	IPO11	EntrezGene	HGNC:20628	51194	NM_016338.4	RefSeq	Transcript	synonymous_variant	2560/4389	2370/2928	790/975	T	acG/acC	rs32170,COSV57580813	LOW	-	1	-	protein_coding	YES	-	-	26/30	-	chr5:g.62551246G>C	NM_016338.4:c.2370G>C	NP_057422.3:p.Thr790=	-	0.0785	0.07758	0.1101	0.03381	0.08894	0.1386	0.144	0.076	0.07446	0.02925
131131	chr5	62551276	A	G	4	200	2	0	2	0	SNV	IPO11	EntrezGene	HGNC:20628	51194	NM_016338.4	RefSeq	Transcript	synonymous_variant	2590/4389	2400/2928	800/975	L	ctA/ctG	rs61748228	LOW	-	1	-	protein_coding	YES	-	-	26/30	-	chr5:g.62551276A>G	NM_016338.4:c.2400A>G	NP_057422.3:p.Leu800=	-	0.0109	0.007638	0.002584	0.002574	0.001786	0	0.003293	0.01254	0.007665	0.007416
131132	chr5	62561294	G	GCACTTTGGGAGGCCGAGGCGGGTGGAT	2	146	1	0	1	0	insertion	IPO11	EntrezGene	HGNC:20628	51194	NM_016338.4	RefSeq	Transcript	intron_variant	-	-	-	-	-	rs753306637	MODIFIER	-	1	-	protein_coding	YES	-	-	-	27/29	chr5:g.62561296_62561297insCTTTGGGAGGCCGAGGCGGGTGGATCA	NM_016338.4:c.2582+39_2582+40insCTTTGGGAGGCCGAGGCGGGTGGATCA	-	2	0	0.0009328	0.0002616	0.0002224	0.0003179	0.0009419	0.0009612	0.001644	0	0
131133	chr5	62579596	G	T	1	200	0	0	1	0	SNV	IPO11	EntrezGene	HGNC:20628	51194	NM_016338.4	RefSeq	Transcript	intron_variant	-	-	-	-	-	rs761398134	MODIFIER	-	1	-	protein_coding	YES	-	-	-	27/29	chr5:g.62579596G>T	NM_016338.4:c.2583-11981G>T	-	-	0	9.772e-05	0	0.0002433	0	0	0	0.000135	0.0002318	0
131134	chr5	62579711	G	T	1	200	1	0	0	0	SNV	IPO11	EntrezGene	HGNC:20628	51194	NM_016338.4	RefSeq	Transcript	intron_variant	-	-	-	-	-	-	MODIFIER	-	1	-	protein_coding	YES	-	-	-	27/29	chr5:g.62579711G>T	NM_016338.4:c.2583-11866G>T	-	-	0	0	0	0	0	0	0	0	0	0
131135	chr5	62579712	G	T	1	200	1	0	0	0	SNV	IPO11	EntrezGene	HGNC:20628	51194	NM_016338.4	RefSeq	Transcript	intron_variant	-	-	-	-	-	-	MODIFIER	-	1	-	protein_coding	YES	-	-	-	27/29	chr5:g.62579712G>T	NM_016338.4:c.2583-11865G>T	-	-	0	0	0	0	0	0	0	0	0	0
131136	chr5	62580946	C	T	7	200	3	0	4	0	SNV	IPO11	EntrezGene	HGNC:20628	51194	NM_016338.4	RefSeq	Transcript	intron_variant	-	-	-	-	-	rs115682516	MODIFIER	-	1	-	protein_coding	YES	-	-	-	27/29	chr5:g.62580946C>T	NM_016338.4:c.2583-10631C>T	-	-	0.0239	0.02083	0.004806	0.01153	0.01892	0	0.02466	0.03472	0.02067	0.008545
131137	chr5	62581353	A	G	1	200	1	0	0	0	SNV	IPO11	EntrezGene	HGNC:20628	51194	NM_016338.4	RefSeq	Transcript	intron_variant	-	-	-	-	-	rs116529248	MODIFIER	-	1	-	protein_coding	YES	-	-	-	27/29	chr5:g.62581353A>G	NM_016338.4:c.2583-10224A>G	-	-	0	0.004414	0.04535	0.002137	0	0	0	0.0002712	0.001109	0
131138	chr5	63961061	C	A	1	200	1	0	0	0	SNV	HTR1A	EntrezGene	HGNC:5286	3350	NM_000524.3	RefSeq	Transcript	missense_variant	1232/2245	659/1269	220/422	R/L	cGa/cTa	rs1800044,CM960850,COSV60500164	MODERATE	-	-1	-	protein_coding	YES	-	-	1/1	-	chr5:g.63961061C>A	NM_000524.3:c.659G>T	NP_000515.2:p.Arg220Leu	-	0.003	0.003684	0.0004312	0.001475	0.002183	0	0.002218	0.005843	0.004563	0.003462
131139	chr5	63961426	C	T	1	200	1	0	0	0	SNV	HTR1A	EntrezGene	HGNC:5286	3350	NM_000524.3	RefSeq	Transcript	synonymous_variant	867/2245	294/1269	98/422	V	gtG/gtA	rs6294,COSV60500974	LOW	-	-1	-	protein_coding	YES	-	-	1/1	-	chr5:g.63961426C>T	NM_000524.3:c.294G>A	NP_000515.2:p.Val98=	-	0	0.02215	0.2651	0.0114	0.00398	0.03563	0	0.00085	0.009675	0.001636
131788	chr5	79111947	C	T	1	200	0	0	1	0	SNV	BHMT	EntrezGene	HGNC:1047	635	NM_001713.3	RefSeq	Transcript	intron_variant	-	-	-	-	-	rs759680086	MODIFIER	-	1	-	protein_coding	YES	-	-	-	1/7	chr5:g.79111947C>T	NM_001713.3:c.33+29C>T	-	-	0	1.135e-05	0	0	0	0	0	1.329e-05	0	4.952e-05
131789	chr5	79126136	G	A	75	200	26	6	21	8	SNV	BHMT	EntrezGene	HGNC:1047	635	NM_001713.3	RefSeq	Transcript	missense_variant	793/2470	716/1221	239/406	R/Q	cGa/cAa	rs3733890,CM031139,COSV57153716	MODERATE	-	1	-	protein_coding	YES	-	-	6/8	-	chr5:g.79126136G>A	NM_001713.3:c.716G>A	NP_001704.2:p.Arg239Gln	-	0.3231	0.3023	0.2216	0.3818	0.34	0.3245	0.2411	0.2978	0.31	0.2886
131790	chr5	79127798	C	T	1	200	1	0	0	0	SNV	BHMT	EntrezGene	HGNC:1047	635	NM_001713.3	RefSeq	Transcript	synonymous_variant	929/2470	852/1221	284/406	Y	taC/taT	rs60340837,COSV57153730	LOW	-	1	-	protein_coding	YES	-	-	7/8	-	chr5:g.79127798C>T	NM_001713.3:c.852C>T	NP_001704.2:p.Tyr284=	-	0	0.02284	0.0339	0.04564	0.001488	0.1762	0	0.0006332	0.01109	0.007121
131791	chr5	79127912	A	G	3	200	2	0	1	0	SNV	BHMT	EntrezGene	HGNC:1047	635	NM_001713.3	RefSeq	Transcript	synonymous_variant	1043/2470	966/1221	322/406	P	ccA/ccG	rs56915878	LOW	-	1	-	protein_coding	YES	-	-	7/8	-	chr5:g.79127912A>G	NM_001713.3:c.966A>G	NP_001704.2:p.Pro322=	-	0.0209	0.01166	0.003324	0.01068	0.003971	0	0.01289	0.01777	0.01452	0.002581
132460	chr5	107861719	G	A	35	200	9	1	16	4	SNV	FBXL17	EntrezGene	HGNC:13615	64839	NM_001163315.3	RefSeq	Transcript	3_prime_UTR_variant	2514/5198	-	-	-	-	rs61749621,COSV62853153	MODIFIER	-	-1	-	protein_coding	-	-	-	9/9	-	chr5:g.107861719G>A	NM_001163315.3:c.*1C>T	-	-	0.2087	0.1782	0.1989	0.0958	0.2988	0.1443	0.1716	0.1831	0.1936	0.2221
132461	chr5	107861801	G	A	35	200	9	1	16	4	SNV	FBXL17	EntrezGene	HGNC:13615	64839	NM_001163315.3	RefSeq	Transcript	synonymous_variant	2432/5198	2025/2106	675/701	T	acC/acT	rs34990078,COSV62848524,COSV62849881	LOW	-	-1	-	protein_coding	-	-	-	9/9	-	chr5:g.107861801G>A	NM_001163315.3:c.2025C>T	NP_001156787.2:p.Thr675=	-	0.2087	0.1751	0.1226	0.09469	0.3071	0.1463	0.1724	0.1846	0.1934	0.2236
132462	chr5	108020890	CT	C	1	200	1	0	0	0	deletion	FBXL17	EntrezGene	HGNC:13615	64839	NM_001163315.3	RefSeq	Transcript	intron_variant	-	-	-	-	-	rs778510782	MODIFIER	-	-1	-	protein_coding	-	-	-	-	7/8	chr5:g.108020892del	NM_001163315.3:c.1822+34del	-	-	0	0.0001131	0	0	0	0	0.0003792	0.0001694	0.0001663	0
132463	chr5	108224144	T	C	1	200	1	0	0	0	SNV	FBXL17	EntrezGene	HGNC:13615	64839	NM_001163315.3	RefSeq	Transcript	missense_variant	1998/5198	1591/2106	531/701	K/E	Aaa/Gaa	rs141165823	MODERATE	-	-1	-	protein_coding	-	-	-	5/9	-	chr5:g.108224144T>C	NM_001163315.3:c.1591A>G	NP_001156787.2:p.Lys531Glu	-	0	5.604e-05	6.166e-05	2.934e-05	0.0004972	0	0	6.189e-05	0	0
132464	chr5	108380944	C	A	1	194	1	0	0	0	SNV	FBXL17	EntrezGene	HGNC:13615	64839	NM_001163315.3	RefSeq	Transcript	missense_variant	1155/5198	748/2106	250/701	A/S	Gcc/Tcc	-	MODERATE	-	-1	-	protein_coding	-	-	-	1/9	-	chr5:g.108380944C>A	NM_001163315.3:c.748G>T	NP_001156787.2:p.Ala250Ser	-	0	0	0	0	0	0	0	0	0	0
132465	chr5	108380956	C	A	1	192	1	0	0	0	SNV	FBXL17	EntrezGene	HGNC:13615	64839	NM_001163315.3	RefSeq	Transcript	missense_variant	1143/5198	736/2106	246/701	G/C	Ggc/Tgc	-	MODERATE	-	-1	-	protein_coding	-	-	-	1/9	-	chr5:g.108380956C>A	NM_001163315.3:c.736G>T	NP_001156787.2:p.Gly246Cys	-	0	0	0	0	0	0	0	0	0	0
132466	chr5	108381011	A	ACCG	3	188	1	1	0	0	insertion	FBXL17	EntrezGene	HGNC:13615	64839	NM_001163315.3	RefSeq	Transcript	inframe_insertion	1087-1088/5198	680-681/2106	227/701	G/GG	ggt/ggCGGt	rs906102490	MODERATE	-	-1	-	protein_coding	-	-	-	1/9	-	chr5:g.108381031_108381033dup	NM_001163315.3:c.678_680dup	NP_001156787.2:p.Gly231dup	-	0	0	0	0	0	0	0	0	0	0
132467	chr5	108381578	T	G	1	200	1	0	0	0	SNV	FBXL17	EntrezGene	HGNC:13615	64839	NM_001163315.3	RefSeq	Transcript	synonymous_variant	521/5198	114/2106	38/701	P	ccA/ccC	rs917634131	LOW	-	-1	-	protein_coding	-	-	-	1/9	-	chr5:g.108381578T>G	NM_001163315.3:c.114A>C	NP_001156787.2:p.Pro38=	-	0	2.084e-05	0	0	0	0	0	6.844e-05	0	0
135594	chr5	170718745	C	T	19	200	9	0	8	1	SNV	KCNIP1	EntrezGene	HGNC:15521	30820	NM_001034837.3	RefSeq	Transcript	intron_variant	-	-	-	-	-	rs10039251,COSV61079966	MODIFIER	-	1	-	protein_coding	-	-	-	-	2/8	chr5:g.170718745C>T	NM_001034837.3:c.95-13C>T	-	-	0.1054	0.08869	0.2481	0.058	0.09612	0.0002734	0.1377	0.09449	0.0928	0.03379
135595	chr5	170722670	A	T	80	200	24	10	24	6	SNV	KCNIP1	EntrezGene	HGNC:15521	30820	NM_001034837.3	RefSeq	Transcript	intron_variant	-	-	-	-	-	rs12514966,COSV61084880	MODIFIER	-	1	-	protein_coding	-	-	-	-	5/8	chr5:g.170722670A>T	NM_001034837.3:c.361-43A>T	-	-	0.3867	0.2997	0.1063	0.2326	0.4017	0.04439	0.3744	0.3985	0.3351	0.1737
135596	chr5	170732797	C	T	12	200	4	0	8	0	SNV	KCNIP1	EntrezGene	HGNC:15521	30820	NM_001034837.3	RefSeq	Transcript	splice_region_variant,intron_variant	-	-	-	-	-	rs62392784	LOW	-	1	-	protein_coding	-	-	-	-	6/8	chr5:g.170732797C>T	NM_001034837.3:c.469-3C>T	-	-	0.0646	0.04337	0.01114	0.02824	0.07674	0.0006525	0.05446	0.05405	0.05389	0.04279
143202	chr6	77462224	C	T	159	200	21	29	14	33	SNV	HTR1B	EntrezGene	HGNC:5287	3351	NM_000863.3	RefSeq	Transcript	3_prime_UTR_variant	1268/2568	-	-	-	-	rs6297	MODIFIER	-	-1	-	protein_coding	YES	-	-	1/1	-	chr6:g.77462224C>T	NM_000863.3:c.*7G>A	-	-	0.8638	0.8906	0.9737	0.9348	0.9676	0.8856	0.859	0.8553	0.9002	0.9265
143203	chr6	77462543	C	G	49	200	18	3	17	4	SNV	HTR1B	EntrezGene	HGNC:5287	3351	NM_000863.3	RefSeq	Transcript	synonymous_variant	949/2568	861/1173	287/390	V	gtG/gtC	rs6296,COSV64051114	LOW	-	-1	-	protein_coding	YES	-	-	1/1	-	chr6:g.77462543C>G	NM_000863.3:c.861G>C	NP_000854.1:p.Val287=	-	0.2634	0.3118	0.2369	0.4315	0.2488	0.4997	0.2452	0.265	0.2988	0.3469
143204	chr6	77463033	A	C	3	200	3	0	0	0	SNV	HTR1B	EntrezGene	HGNC:5287	3351	NM_000863.3	RefSeq	Transcript	missense_variant	459/2568	371/1173	124/390	F/C	tTc/tGc	rs130060,CM004480	MODERATE	-	-1	-	protein_coding	YES	-	-	1/1	-	chr6:g.77463033A>C	NM_000863.3:c.371T>G	NP_000854.1:p.Phe124Cys	-	0.0129	0.009941	0.001907	0.008848	0.0149	0.0001087	0.009241	0.01371	0.0124	0.005749
143205	chr6	77463069	G	T	1	200	0	0	1	0	SNV	HTR1B	EntrezGene	HGNC:5287	3351	NM_000863.3	RefSeq	Transcript	missense_variant	423/2568	335/1173	112/390	T/N	aCc/aAc	rs766185619	MODERATE	-	-1	-	protein_coding	YES	-	-	1/1	-	chr6:g.77463069G>T	NM_000863.3:c.335C>A	NP_000854.1:p.Thr112Asn	-	0	3.182e-05	0	0	0	0	0	7.037e-05	0	0
143206	chr6	77463275	G	A	48	200	18	3	18	3	SNV	HTR1B	EntrezGene	HGNC:5287	3351	NM_000863.3	RefSeq	Transcript	synonymous_variant	217/2568	129/1173	43/390	S	tcC/tcT	rs6298,COSV64051193	LOW	-	-1	-	protein_coding	YES	-	-	1/1	-	chr6:g.77463275G>A	NM_000863.3:c.129C>T	NP_000854.1:p.Ser43=	-	0.2644	0.3121	0.2368	0.4314	0.2487	0.4999	0.2454	0.2649	0.2989	0.351
143207	chr6	77463449	C	T	1	200	1	0	0	0	SNV	HTR1B	EntrezGene	HGNC:5287	3351	NM_000863.3	RefSeq	Transcript	5_prime_UTR_variant	43/2568	-	-	-	-	rs34514827	MODIFIER	-	-1	-	protein_coding	YES	-	-	1/1	-	chr6:g.77463449C>T	NM_000863.3:c.-46G>A	-	-	0	0.002059	0.0002712	0.0007092	0	0	0.004088	0.003431	0.001397	0
145912	chr6	158977601	T	C	11	200	6	0	5	0	SNV	RSPH3	EntrezGene	HGNC:21054	83861	NM_031924.6	RefSeq	Transcript	synonymous_variant	1846/6576	1620/1683	540/560	E	gaA/gaG	rs3756988,COSV51921510	LOW	-	-1	-	protein_coding	-	-	-	8/8	-	chr6:g.158977601T>C	NM_031924.6:c.1620A>G	NP_114130.3:p.Glu540=	-	0.1034	0.1879	0.0804	0.4883	0.113	0.401	0.1024	0.1016	0.1621	0.1891
145913	chr6	158977668	C	T	11	200	6	0	5	0	SNV	RSPH3	EntrezGene	HGNC:21054	83861	NM_031924.6	RefSeq	Transcript	missense_variant	1779/6576	1553/1683	518/560	G/D	gGc/gAc	rs3756987,COSV51921281	MODERATE	-	-1	-	protein_coding	-	-	-	8/8	-	chr6:g.158977668C>T	NM_031924.6:c.1553G>A	NP_114130.3:p.Gly518Asp	-	0.1034	0.188	0.0804	0.4884	0.1131	0.4011	0.1025	0.1017	0.162	0.1892
145914	chr6	158977732	G	A	8	200	3	0	5	0	SNV	RSPH3	EntrezGene	HGNC:21054	83861	NM_031924.6	RefSeq	Transcript	synonymous_variant	1715/6576	1489/1683	497/560	L	Ctg/Ttg	rs12191022,COSV51921618	LOW	-	-1	-	protein_coding	-	-	-	8/8	-	chr6:g.158977732G>A	NM_031924.6:c.1489C>T	NP_114130.3:p.Leu497=	-	0.0765	0.1713	0.07154	0.4739	0.1063	0.4011	0.0862	0.0787	0.1449	0.1756
145915	chr6	158977771	C	T	3	200	3	0	0	0	SNV	RSPH3	EntrezGene	HGNC:21054	83861	NM_031924.6	RefSeq	Transcript	missense_variant	1676/6576	1450/1683	484/560	E/K	Gag/Aag	rs12204826	MODERATE	-	-1	-	protein_coding	-	-	-	8/8	-	chr6:g.158977771C>T	NM_031924.6:c.1450G>A	NP_114130.3:p.Glu484Lys	-	0.0268	0.01676	0.008859	0.01454	0.006947	0.0002175	0.01645	0.02298	0.0173	0.01369
145916	chr6	158978252	T	C	1	200	1	0	0	0	SNV	RSPH3	EntrezGene	HGNC:21054	83861	NM_031924.6	RefSeq	Transcript	splice_region_variant,intron_variant	-	-	-	-	-	rs375546866	LOW	-	-1	-	protein_coding	-	-	-	-	7/7	chr6:g.158978252T>C	NM_031924.6:c.1372+8A>G	-	-	0.001	0.0001223	0	9.946e-05	0	0	0	0.0002179	0.0003401	0
145917	chr6	158978316	A	G	8	200	3	0	5	0	SNV	RSPH3	EntrezGene	HGNC:21054	83861	NM_031924.6	RefSeq	Transcript	missense_variant	1542/6576	1316/1683	439/560	M/T	aTg/aCg	rs768994,COSV51921634	MODERATE	-	-1	-	protein_coding	-	-	-	7/8	-	chr6:g.158978316A>G	NM_031924.6:c.1316T>C	NP_114130.3:p.Met439Thr	-	0.0765	0.1693	0.06287	0.4702	0.1054	0.3998	0.08535	0.07828	0.1442	0.1737
145918	chr6	158980866	C	T	3	200	3	0	0	0	SNV	RSPH3	EntrezGene	HGNC:21054	83861	NM_031924.6	RefSeq	Transcript	missense_variant	1419/6576	1193/1683	398/560	R/Q	cGa/cAa	rs10455840,COSV51925443	MODERATE	-	-1	-	protein_coding	-	-	-	6/8	-	chr6:g.158980866C>T	NM_031924.6:c.1193G>A	NP_114130.3:p.Arg398Gln	-	0.0268	0.01675	0.008858	0.01451	0.006946	0.0003262	0.01644	0.02294	0.01711	0.01369
145919	chr6	158983830	C	T	10	200	6	0	4	0	SNV	RSPH3	EntrezGene	HGNC:21054	83861	NM_031924.6	RefSeq	Transcript	intron_variant	-	-	-	-	-	rs2143651,COSV51921535	MODIFIER	-	-1	-	protein_coding	-	-	-	-	3/7	chr6:g.158983830C>T	NM_031924.6:c.773-23G>A	-	-	0.1034	0.1873	0.08018	0.4869	0.1129	0.3988	0.1028	0.1011	0.1614	0.1889
145920	chr6	158986323	T	C	3	200	3	0	0	0	SNV	RSPH3	EntrezGene	HGNC:21054	83861	NM_031924.6	RefSeq	Transcript	synonymous_variant	955/6576	729/1683	243/560	T	acA/acG	rs34756688	LOW	-	-1	-	protein_coding	-	-	-	3/8	-	chr6:g.158986323T>C	NM_031924.6:c.729A>G	NP_114130.3:p.Thr243=	-	0.0268	0.01669	0.008798	0.01449	0.006946	0.0001631	0.01644	0.02289	0.01695	0.01366
145921	chr6	158986383	C	T	7	200	7	0	0	0	SNV	RSPH3	EntrezGene	HGNC:21054	83861	NM_031924.6	RefSeq	Transcript	synonymous_variant	895/6576	669/1683	223/560	R	cgG/cgA	rs34725942	LOW	-	-1	-	protein_coding	-	-	-	3/8	-	chr6:g.158986383C>T	NM_031924.6:c.669G>A	NP_114130.3:p.Arg223=	-	0.0199	0.02703	0.0993	0.01322	0.013	0.0003806	0.03645	0.02568	0.02887	0.02283
145922	chr6	158986384	C	T	1	200	1	0	0	0	SNV	RSPH3	EntrezGene	HGNC:21054	83861	NM_031924.6	RefSeq	Transcript	missense_variant	894/6576	668/1683	223/560	R/Q	cGg/cAg	rs41267751	MODERATE	-	-1	-	protein_coding	-	-	-	3/8	-	chr6:g.158986384C>T	NM_031924.6:c.668G>A	NP_114130.3:p.Arg223Gln	-	0.003	0.00296	0.01889	0.001591	0.0008929	0	0.001063	0.002798	0.00163	0.0007186
145923	chr6	158993867	T	C	8	200	3	0	5	0	SNV	RSPH3	EntrezGene	HGNC:21054	83861	NM_031924.6	RefSeq	Transcript	missense_variant	828/6576	602/1683	201/560	N/S	aAc/aGc	rs16889320,COSV51921549	MODERATE	-	-1	-	protein_coding	-	-	-	2/8	-	chr6:g.158993867T>C	NM_031924.6:c.602A>G	NP_114130.3:p.Asn201Ser	-	0.0765	0.171	0.07138	0.4734	0.1063	0.401	0.08608	0.07863	0.1449	0.1751
145924	chr6	158999401	T	C	3	200	3	0	0	0	SNV	RSPH3	EntrezGene	HGNC:21054	83861	NM_031924.6	RefSeq	Transcript	intron_variant	-	-	-	-	-	rs117987087	MODIFIER	-	-1	-	protein_coding	-	-	-	-	1/7	chr6:g.158999401T>C	NM_031924.6:c.542+34A>G	-	-	0.0268	0.01654	0.008479	0.01423	0.006506	0.0001397	0.01578	0.02256	0.01727	0.01184
145925	chr6	158999542	T	C	18	200	9	2	5	0	SNV	RSPH3	EntrezGene	HGNC:21054	83861	NM_031924.6	RefSeq	Transcript	synonymous_variant	661/6576	435/1683	145/560	S	tcA/tcG	rs10945587,COSV51921566	LOW	-	-1	-	protein_coding	-	-	-	1/8	-	chr6:g.158999542T>C	NM_031924.6:c.435A>G	NP_114130.3:p.Ser145=	-	0.1252	0.2318	0.4043	0.5126	0.1235	0.4032	0.1383	0.1275	0.1961	0.2104
145926	chr6	158999732	A	C	1	200	1	0	0	0	SNV	RSPH3	EntrezGene	HGNC:21054	83861	NM_031924.6	RefSeq	Transcript	missense_variant	471/6576	245/1683	82/560	I/R	aTa/aGa	rs1217221445	MODERATE	-	-1	-	protein_coding	-	-	-	1/8	-	chr6:g.158999732A>C	NM_031924.6:c.245T>G	NP_114130.3:p.Ile82Arg	-	0	3.999e-06	0	0	0	0	0	8.851e-06	0	0
145927	chr6	158999770	G	T	3	200	3	0	0	0	SNV	RSPH3	EntrezGene	HGNC:21054	83861	NM_031924.6	RefSeq	Transcript	synonymous_variant	433/6576	207/1683	69/560	P	ccC/ccA	rs41267757,COSV51922300	LOW	-	-1	-	protein_coding	-	-	-	1/8	-	chr6:g.158999770G>T	NM_031924.6:c.207C>A	NP_114130.3:p.Pro69=	-	0.0268	0.01669	0.008648	0.0145	0.006992	0.0001636	0.01652	0.02283	0.0172	0.01389
151936	chr7	106867612	C	T	7	200	4	0	3	0	SNV	PIK3CG	EntrezGene	HGNC:8978	5294	NM_002649.3	RefSeq	Transcript	synonymous_variant	361/7210	51/3309	17/1102	C	tgC/tgT	rs3729673,COSV63245773	LOW	-	1	-	protein_coding	-	-	-	2/11	-	chr7:g.106867612C>T	NM_002649.3:c.51C>T	NP_002640.2:p.Cys17=	-	0.0318	0.02775	0.007446	0.02128	0.03638	0	0.01995	0.04275	0.03287	0.008848
151937	chr7	106868067	A	G	1	200	1	0	0	0	SNV	PIK3CG	EntrezGene	HGNC:8978	5294	NM_002649.3	RefSeq	Transcript	missense_variant	816/7210	506/3309	169/1102	H/R	cAc/cGc	-	MODERATE	-	1	-	protein_coding	-	-	-	2/11	-	chr7:g.106868067A>G	NM_002649.3:c.506A>G	NP_002640.2:p.His169Arg	-	0	0	0	0	0	0	0	0	0	0
151938	chr7	106868182	C	T	1	200	0	0	1	0	SNV	PIK3CG	EntrezGene	HGNC:8978	5294	NM_002649.3	RefSeq	Transcript	synonymous_variant	931/7210	621/3309	207/1102	L	ctC/ctT	rs760897054	LOW	-	1	-	protein_coding	-	-	-	2/11	-	chr7:g.106868182C>T	NM_002649.3:c.621C>T	NP_002640.2:p.Leu207=	-	0	7.222e-05	0	0	0	0	0	0.0001589	0	0
151939	chr7	106868272	C	T	1	200	1	0	0	0	SNV	PIK3CG	EntrezGene	HGNC:8978	5294	NM_002649.3	RefSeq	Transcript	synonymous_variant	1021/7210	711/3309	237/1102	P	ccC/ccT	rs138929870	LOW	-	1	-	protein_coding	-	-	-	2/11	-	chr7:g.106868272C>T	NM_002649.3:c.711C>T	NP_002640.2:p.Pro237=	-	0	0.000231	0.003385	5.782e-05	0	0	0	8.796e-06	0	0
151940	chr7	106868533	A	G	189	200	4	47	5	43	SNV	PIK3CG	EntrezGene	HGNC:8978	5294	NM_002649.3	RefSeq	Transcript	synonymous_variant	1282/7210	972/3309	324/1102	P	ccA/ccG	rs849389	LOW	-	1	-	protein_coding	-	-	-	2/11	-	chr7:g.106868533A>G	NM_002649.3:c.972A>G	NP_002640.2:p.Pro324=	-	0.9553	0.952	0.8572	0.9725	0.9727	0.9979	0.9635	0.9504	0.9535	0.9421
151941	chr7	106868542	T	C	189	200	4	47	5	43	SNV	PIK3CG	EntrezGene	HGNC:8978	5294	NM_002649.3	RefSeq	Transcript	synonymous_variant	1291/7210	981/3309	327/1102	D	gaT/gaC	rs849390	LOW	-	1	-	protein_coding	-	-	-	2/11	-	chr7:g.106868542T>C	NM_002649.3:c.981T>C	NP_002640.2:p.Asp327=	-	0.9563	0.9531	0.8579	0.973	0.9746	0.9983	0.9638	0.9523	0.955	0.9422
151942	chr7	106868637	G	A	4	200	2	0	2	0	SNV	PIK3CG	EntrezGene	HGNC:8978	5294	NM_002649.3	RefSeq	Transcript	missense_variant	1386/7210	1076/3309	359/1102	R/H	cGc/cAc	rs144565710,COSV63245206,COSV63248942,COSV63250607	MODERATE	-	1	-	protein_coding	-	-	-	2/11	-	chr7:g.106868637G>A	NM_002649.3:c.1076G>A	NP_002640.2:p.Arg359His	-	0	0.0007798	0	8.673e-05	0.001092	5.437e-05	0.0002772	0.001241	0.001792	0.0007512
151943	chr7	106868886	C	A	21	200	10	0	9	1	SNV	PIK3CG	EntrezGene	HGNC:8978	5294	NM_002649.3	RefSeq	Transcript	missense_variant	1635/7210	1325/3309	442/1102	S/Y	tCc/tAc	rs17847825,COSV63249331,COSV63252855	MODERATE	-	1	-	protein_coding	-	-	-	2/11	-	chr7:g.106868886C>A	NM_002649.3:c.1325C>A	NP_002640.2:p.Ser442Tyr	-	0.1103	0.1143	0.0205	0.04485	0.1324	0.1721	0.1153	0.108	0.1148	0.2249
151944	chr7	106868991	G	A	1	200	0	0	1	0	SNV	PIK3CG	EntrezGene	HGNC:8978	5294	NM_002649.3	RefSeq	Transcript	missense_variant	1740/7210	1430/3309	477/1102	R/H	cGt/cAt	rs200175951,COSV63245400	MODERATE	-	1	-	protein_coding	-	-	-	2/11	-	chr7:g.106868991G>A	NM_002649.3:c.1430G>A	NP_002640.2:p.Arg477His	-	0	3.582e-05	0	2.892e-05	0.0001985	0	0	5.28e-05	0	0
151945	chr7	106869126	A	G	4	200	1	0	3	0	SNV	PIK3CG	EntrezGene	HGNC:8978	5294	NM_002649.3	RefSeq	Transcript	missense_variant	1875/7210	1565/3309	522/1102	N/S	aAt/aGt	rs61749915,COSV63248606	MODERATE	-	1	-	protein_coding	-	-	-	2/11	-	chr7:g.106869126A>G	NM_002649.3:c.1565A>G	NP_002640.2:p.Asn522Ser	-	0.0219	0.01249	0.003447	0.007546	0.006847	0	0.01367	0.01976	0.0132	0.004246
151946	chr7	106872566	C	T	64	200	19	5	21	7	SNV	PIK3CG	EntrezGene	HGNC:8978	5294	NM_002649.3	RefSeq	Transcript	synonymous_variant	2335/7210	2025/3309	675/1102	S	agC/agT	rs1129293,COSV63246028	LOW	-	1	-	protein_coding	-	-	-	3/11	-	chr7:g.106872566C>T	NM_002649.3:c.2025C>T	NP_002640.2:p.Ser675=	-	0.3141	0.3177	0.1184	0.4987	0.2165	0.3395	0.3249	0.3069	0.2817	0.281
151947	chr7	106882147	A	G	6	200	5	0	1	0	SNV	PIK3CG	EntrezGene	HGNC:8978	5294	NM_002649.3	RefSeq	Transcript	missense_variant	2879/7210	2569/3309	857/1102	T/A	Act/Gct	rs28763991,COSV63247183	MODERATE	-	1	-	protein_coding	-	-	-	7/11	-	chr7:g.106882147A>G	NM_002649.3:c.2569A>G	NP_002640.2:p.Thr857Ala	-	0.0378	0.05243	0.05856	0.08767	0.1012	0.02749	0.01792	0.03995	0.0515	0.08495
151948	chr7	106883055	C	T	1	200	0	0	1	0	SNV	PIK3CG	EntrezGene	HGNC:8978	5294	NM_002649.3	RefSeq	Transcript	synonymous_variant	2962/7210	2652/3309	884/1102	D	gaC/gaT	rs755002463,COSV63248548	LOW	-	1	-	protein_coding	-	-	-	8/11	-	chr7:g.106883055C>T	NM_002649.3:c.2652C>T	NP_002640.2:p.Asp884=	-	0	2.784e-05	6.152e-05	0	0	5.437e-05	0	1.759e-05	0.000163	6.533e-05
151949	chr7	106884244	C	T	21	200	10	0	9	1	SNV	PIK3CG	EntrezGene	HGNC:8978	5294	NM_002649.3	RefSeq	Transcript	synonymous_variant	3160/7210	2850/3309	950/1102	D	gaC/gaT	rs2230460,COSV63247876	LOW	-	1	-	protein_coding	-	-	-	9/11	-	chr7:g.106884244C>T	NM_002649.3:c.2850C>T	NP_002640.2:p.Asp950=	-	0.1123	0.1162	0.02701	0.04619	0.132	0.1716	0.1242	0.1089	0.1173	0.2252
152323	chr7	122304185	T	C	2	200	1	0	1	0	SNV	FEZF1	EntrezGene	HGNC:22788	389549	NM_001024613.4	RefSeq	Transcript	missense_variant	566/2435	253/1428	85/475	S/G	Agc/Ggc	rs145467198,COSV99044455	MODERATE	-	-1	-	protein_coding	-	-	-	1/4	-	chr7:g.122304185T>C	NM_001024613.4:c.253A>G	NP_001019784.2:p.Ser85Gly	-	0.006	0.005817	0.001057	0.002106	0	0	0.013	0.008066	0.005977	0.004541
152324	chr7	122320353	T	G	70	200	25	6	21	6	SNV	CADPS2	EntrezGene	HGNC:16018	93664	NM_017954.11	RefSeq	Transcript	intron_variant	-	-	-	-	-	rs1348442,COSV57364906	MODIFIER	-	-1	-	protein_coding	YES	-	-	-	29/29	chr7:g.122320353T>G	NM_017954.11:c.3718-15A>C	-	-	0.3658	0.3916	0.2762	0.426	0.4335	0.462	0.402	0.3797	0.3921	0.399
152325	chr7	122360846	C	T	26	200	14	1	10	0	SNV	CADPS2	EntrezGene	HGNC:16018	93664	NM_017954.11	RefSeq	Transcript	intron_variant	-	-	-	-	-	rs45489900,COSV57392581	MODIFIER	-	-1	-	protein_coding	YES	-	-	-	26/29	chr7:g.122360846C>T	NM_017954.11:c.3472-26G>A	-	-	0.1372	0.1259	0.1294	0.06841	0.1095	0.0284	0.1973	0.1463	0.1273	0.127
152326	chr7	122379387	A	G	1	200	0	0	1	0	SNV	CADPS2	EntrezGene	HGNC:16018	93664	NM_017954.11	RefSeq	Transcript	missense_variant	3491/5768	3368/3891	1123/1296	I/T	aTt/aCt	rs772783533	MODERATE	-	-1	-	protein_coding	YES	-	-	25/30	-	chr7:g.122379387A>G	NM_017954.11:c.3368T>C	NP_060424.9:p.Ile1123Thr	-	0	1.236e-05	0	0	0	0	0	1.82e-05	0.0001701	0
152327	chr7	122386274	AG	A	1	194	0	0	1	0	deletion	CADPS2	EntrezGene	HGNC:16018	93664	NM_017954.11	RefSeq	Transcript	intron_variant	-	-	-	-	-	-	MODIFIER	-	-1	-	protein_coding	YES	-	-	-	24/29	chr7:g.122386275del	NM_017954.11:c.3312+751del	-	-	0	0	0	0	0	0	0	0	0	0
152328	chr7	122386275	GA	G	1	194	0	0	1	0	deletion	CADPS2	EntrezGene	HGNC:16018	93664	NM_017954.11	RefSeq	Transcript	intron_variant	-	-	-	-	-	rs753945544	MODIFIER	-	-1	-	protein_coding	YES	-	-	-	24/29	chr7:g.122386284del	NM_017954.11:c.3312+750del	-	-	0	0.0003284	0.0004706	0.0009611	0.0001861	0.0004764	0	0.0003465	0.0004803	0.000154
152329	chr7	122386287	A	G	1	196	0	0	1	0	SNV	CADPS2	EntrezGene	HGNC:16018	93664	NM_017954.11	RefSeq	Transcript	intron_variant	-	-	-	-	-	-	MODIFIER	-	-1	-	protein_coding	YES	-	-	-	24/29	chr7:g.122386287A>G	NM_017954.11:c.3312+739T>C	-	-	0	0	0	0	0	0	0	0	0	0
152330	chr7	122393325	A	G	65	200	18	6	19	8	SNV	CADPS2	EntrezGene	HGNC:16018	93664	NM_017954.11	RefSeq	Transcript	intron_variant	-	-	-	-	-	rs2074588,COSV57364688	MODIFIER	-	-1	-	protein_coding	YES	-	-	-	21/29	chr7:g.122393325A>G	NM_017954.11:c.2889-10T>C	-	-	0.3062	0.3273	0.2596	0.3795	0.3159	0.3916	0.2685	0.3186	0.3199	0.3437
152331	chr7	122393451	G	C	4	200	1	0	3	0	SNV	CADPS2	EntrezGene	HGNC:16018	93664	NM_017954.11	RefSeq	Transcript	missense_variant	3001/5768	2878/3891	960/1296	Q/E	Cag/Gag	rs199643380	MODERATE	-	-1	-	protein_coding	YES	-	-	21/30	-	chr7:g.122393451G>C	NM_017954.11:c.2878C>G	NP_060424.9:p.Gln960Glu	-	0.002	0.001184	6.458e-05	0.001101	0.005567	0	0.0001859	0.001647	0.0009934	0.0001308
152332	chr7	122438360	T	G	65	200	17	7	20	7	SNV	CADPS2	EntrezGene	HGNC:16018	93664	NM_017954.11	RefSeq	Transcript	synonymous_variant	2580/5768	2457/3891	819/1296	T	acA/acC	rs2074589,COSV57352701	LOW	-	-1	-	protein_coding	YES	-	-	17/30	-	chr7:g.122438360T>G	NM_017954.11:c.2457A>C	NP_060424.9:p.Thr819=	-	0.2982	0.3182	0.1559	0.3761	0.338	0.3935	0.2661	0.3135	0.3183	0.3388
152333	chr7	122451363	A	G	1	200	0	0	1	0	SNV	CADPS2	EntrezGene	HGNC:16018	93664	NM_017954.11	RefSeq	Transcript	intron_variant	-	-	-	-	-	-	MODIFIER	-	-1	-	protein_coding	YES	-	-	-	15/29	chr7:g.122451363A>G	NM_017954.11:c.2288+11T>C	-	-	0	0	0	0	0	0	0	0	0	0
152334	chr7	122451512	C	G	61	200	16	6	19	7	SNV	CADPS2	EntrezGene	HGNC:16018	93664	NM_017954.11	RefSeq	Transcript	intron_variant	-	-	-	-	-	rs3764810	MODIFIER	-	-1	-	protein_coding	YES	-	-	-	14/29	chr7:g.122451512C>G	NM_017954.11:c.2187-37G>C	-	-	0.2883	0.3078	0.1638	0.3672	0.3296	0.4002	0.2686	0.3074	0.3113	0.3036
152335	chr7	122554521	A	T	2	200	1	0	1	0	SNV	CADPS2	EntrezGene	HGNC:16018	93664	NM_017954.11	RefSeq	Transcript	intron_variant	-	-	-	-	-	rs201249579	MODIFIER	-	-1	-	protein_coding	YES	-	-	-	8/29	chr7:g.122554521A>T	NM_017954.11:c.1475+29T>A	-	-	0	0.001239	0.0003677	0.000206	0.0007837	0	0.0002001	0.002179	0.001094	0.0007148
152336	chr7	122621704	G	T	1	198	1	0	0	0	SNV	CADPS2	EntrezGene	HGNC:16018	93664	NM_017954.11	RefSeq	Transcript	missense_variant	1004/5768	881/3891	294/1296	P/H	cCc/cAc	-	MODERATE	-	-1	-	protein_coding	YES	-	-	5/30	-	chr7:g.122621704G>T	NM_017954.11:c.881C>A	NP_060424.9:p.Pro294His	-	0	0	0	0	0	0	0	0	0	0
152337	chr7	122663267	C	T	136	200	18	27	20	22	SNV	CADPS2	EntrezGene	HGNC:16018	93664	NM_017954.11	RefSeq	Transcript	synonymous_variant	879/5768	756/3891	252/1296	L	ctG/ctA	rs2251761,COSV57377759	LOW	-	-1	-	protein_coding	YES	-	-	3/30	-	chr7:g.122663267C>T	NM_017954.11:c.756G>A	NP_060424.9:p.Leu252=	-	0.7306	0.7211	0.6568	0.618	0.7609	0.7377	0.6311	0.7584	0.7277	0.7721
152338	chr7	122698394	G	A	2	200	1	0	1	0	SNV	CADPS2	EntrezGene	HGNC:16018	93664	NM_017954.11	RefSeq	Transcript	intron_variant	-	-	-	-	-	rs145587897	MODIFIER	-	-1	-	protein_coding	YES	-	-	-	2/29	chr7:g.122698394G>A	NM_017954.11:c.454-34825C>T	-	-	0.001	0.003223	0.0006158	0.002487	0.01481	0	0.003836	0.003856	0.003603	0.0007186
152339	chr7	122886007	G	T	1	200	0	0	1	0	SNV	CADPS2	EntrezGene	HGNC:16018	93664	NM_017954.11	RefSeq	Transcript	missense_variant	454/5768	331/3891	111/1296	Q/K	Cag/Aag	rs767274175	MODERATE	-	-1	-	protein_coding	YES	-	-	1/30	-	chr7:g.122886007G>T	NM_017954.11:c.331C>A	NP_060424.9:p.Gln111Lys	-	0	1.29e-05	0	0	0	0	0	2.887e-05	0	0
166047	chr9	133636606	C	T	5	200	2	0	3	0	SNV	DBH	EntrezGene	HGNC:2689	1621	NM_000787.4	RefSeq	Transcript	missense_variant	244/2745	235/1854	79/617	R/W	Cgg/Tgg	rs77273740,COSV55041369	MODERATE	-	1	-	protein_coding	YES	-	-	1/12	-	chr9:g.133636606C>T	NM_000787.4:c.235C>T	NP_000778.3:p.Arg79Trp	-	0.0089	0.006265	0.0001232	2.893e-05	0.005568	0.0001632	0.05055	0.003412	0.005882	3.267e-05
166048	chr9	133636712	T	C	1	200	1	0	0	0	SNV	DBH	EntrezGene	HGNC:2689	1621	NM_000787.4	RefSeq	Transcript	splice_donor_variant	-	-	-	-	-	rs74853476,CS020326	HIGH	-	1	-	protein_coding	YES	-	-	-	1/11	chr9:g.133636712T>C	NM_000787.4:c.339+2T>C	-	-	0	0.0007218	0.0008054	0.000435	0	0	0.0003237	0.001187	0.001493	0
166049	chr9	133639801	C	T	16	200	7	1	5	1	SNV	DBH	EntrezGene	HGNC:2689	1621	NM_000787.4	RefSeq	Transcript	intron_variant	-	-	-	-	-	rs1611118,COSV55041902	MODIFIER	-	1	-	protein_coding	YES	-	-	-	1/11	chr9:g.133639801C>T	NM_000787.4:c.340-45C>T	-	-	0.0586	0.04811	0.01598	0.02851	0.07237	0.02216	0.05513	0.06393	0.05678	0.0333
166050	chr9	133639992	A	G	114	200	32	14	18	18	SNV	DBH	EntrezGene	HGNC:2689	1621	NM_000787.4	RefSeq	Transcript	splice_region_variant,synonymous_variant	495/2745	486/1854	162/617	E	gaA/gaG	rs1108580,CM1413389,CS025451,COSV55040789	LOW	-	1	-	protein_coding	YES	-	-	2/12	-	chr9:g.133639992A>G	NM_000787.4:c.486A>G	NP_000778.3:p.Glu162=	-	0.5368	0.4493	0.6613	0.2853	0.4611	0.1257	0.4977	0.5377	0.4666	0.3495
166051	chr9	133640005	C	T	16	200	7	1	5	1	SNV	DBH	EntrezGene	HGNC:2689	1621	NM_000787.4	RefSeq	Transcript	intron_variant	-	-	-	-	-	rs1611119	MODIFIER	-	1	-	protein_coding	YES	-	-	-	2/11	chr9:g.133640005C>T	NM_000787.4:c.486+13C>T	-	-	0.0596	0.0487	0.01522	0.0282	0.07353	0.02004	0.05496	0.06467	0.05779	0.03339
166052	chr9	133640024	G	A	6	200	2	0	4	0	SNV	DBH	EntrezGene	HGNC:2689	1621	NM_000787.4	RefSeq	Transcript	intron_variant	-	-	-	-	-	rs13306308,COSV55040848	MODIFIER	-	1	-	protein_coding	YES	-	-	-	2/11	chr9:g.133640024G>A	NM_000787.4:c.486+32G>A	-	-	0.0159	0.01845	0.03479	0.008608	0.007479	0.002834	0.01934	0.01872	0.0194	0.0322
166053	chr9	133640033	G	T	6	200	2	0	4	0	SNV	DBH	EntrezGene	HGNC:2689	1621	NM_000787.4	RefSeq	Transcript	intron_variant	-	-	-	-	-	rs3025391,COSV55040856	MODIFIER	-	1	-	protein_coding	YES	-	-	-	2/11	chr9:g.133640033G>T	NM_000787.4:c.486+41G>T	-	-	0.0159	0.01929	0.04777	0.009602	0.00739	0.002781	0.01925	0.01857	0.02007	0.0317
166054	chr9	133642179	G	A	10	200	6	0	2	1	SNV	DBH	EntrezGene	HGNC:2689	1621	NM_000787.4	RefSeq	Transcript	intron_variant	-	-	-	-	-	rs1611120,COSV55042828	MODIFIER	-	1	-	protein_coding	YES	-	-	-	2/11	chr9:g.133642179G>A	NM_000787.4:c.487-28G>A	-	-	0.0507	0.05882	0.07631	0.03317	0.06887	0.112	0.05376	0.05028	0.05594	0.07834
166055	chr9	133642322	A	G	2	200	1	0	1	0	SNV	DBH	EntrezGene	HGNC:2689	1621	NM_000787.4	RefSeq	Transcript	missense_variant	611/2745	602/1854	201/617	N/S	aAt/aGt	rs45465204,COSV55039974	MODERATE	-	1	-	protein_coding	YES	-	-	3/12	-	chr9:g.133642322A>G	NM_000787.4:c.602A>G	NP_000778.3:p.Asn201Ser	-	0.0229	0.01851	0.002773	0.009573	0.01885	0.0001631	0.006006	0.01948	0.01663	0.0535
166056	chr9	133642351	G	A	11	200	6	0	3	1	SNV	DBH	EntrezGene	HGNC:2689	1621	NM_000787.4	RefSeq	Transcript	missense_variant	640/2745	631/1854	211/617	A/T	Gcg/Acg	rs5320,COSV55041432	MODERATE	-	1	-	protein_coding	YES	-	-	3/12	-	chr9:g.133642351G>A	NM_000787.4:c.631G>A	NP_000778.3:p.Ala211Thr	-	0.0616	0.06739	0.1515	0.03913	0.08108	0.1122	0.05349	0.05475	0.06226	0.0811
166057	chr9	133642455	C	T	6	200	2	0	4	0	SNV	DBH	EntrezGene	HGNC:2689	1621	NM_000787.4	RefSeq	Transcript	synonymous_variant	744/2745	735/1854	245/617	H	caC/caT	rs5322,COSV55040866	LOW	-	1	-	protein_coding	YES	-	-	3/12	-	chr9:g.133642455C>T	NM_000787.4:c.735C>T	NP_000778.3:p.His245=	-	0.0159	0.01838	0.03433	0.008644	0.007344	0.002879	0.01954	0.01876	0.01953	0.03185
166058	chr9	133642472	C	T	4	200	2	0	2	0	SNV	DBH	EntrezGene	HGNC:2689	1621	NM_000787.4	RefSeq	Transcript	splice_region_variant,intron_variant	-	-	-	-	-	rs45549938	LOW	-	1	-	protein_coding	YES	-	-	-	3/11	chr9:g.133642472C>T	NM_000787.4:c.744+8C>T	-	-	0.0119	0.012	0.003832	0.007655	0.00127	0.0001799	0.01116	0.01786	0.01437	0.01113
166059	chr9	133643517	C	T	1	200	0	0	1	0	SNV	DBH	EntrezGene	HGNC:2689	1621	NM_000787.4	RefSeq	Transcript	synonymous_variant	858/2745	849/1854	283/617	C	tgC/tgT	rs78200745,COSV55040026	LOW	-	1	-	protein_coding	YES	-	-	4/12	-	chr9:g.133643517C>T	NM_000787.4:c.849C>T	NP_000778.3:p.Cys283=	-	0	0.0003305	0	5.784e-05	0.0002982	0.0001632	9.241e-05	0.0006255	0.000163	3.266e-05
166060	chr9	133644248	G	T	14	200	7	0	7	0	SNV	DBH	EntrezGene	HGNC:2689	1621	NM_000787.4	RefSeq	Transcript	missense_variant	961/2745	952/1854	318/617	A/S	Gcc/Tcc	rs4531,COSV55040352	MODERATE	-	1	-	protein_coding	YES	-	-	5/12	-	chr9:g.133644248G>T	NM_000787.4:c.952G>T	NP_000778.3:p.Ala318Ser	-	0.0716	0.06315	0.1198	0.0338	0.05399	0.003262	0.04681	0.08087	0.06682	0.05027
166061	chr9	133644326	C	G	17	200	8	1	5	1	SNV	DBH	EntrezGene	HGNC:2689	1621	NM_000787.4	RefSeq	Transcript	splice_region_variant,intron_variant	-	-	-	-	-	rs1611126,COSV55040971	LOW	-	1	-	protein_coding	YES	-	-	-	5/11	chr9:g.133644326C>G	NM_000787.4:c.1024+6C>G	-	-	0.0616	0.07551	0.3079	0.04534	0.08573	0.02237	0.05597	0.06723	0.0749	0.05958
166062	chr9	133644329	C	T	13	200	7	0	6	0	SNV	DBH	EntrezGene	HGNC:2689	1621	NM_000787.4	RefSeq	Transcript	intron_variant	-	-	-	-	-	rs1611127,COSV55040872	MODIFIER	-	1	-	protein_coding	YES	-	-	-	5/11	chr9:g.133644329C>T	NM_000787.4:c.1024+9C>T	-	-	0.0716	0.06228	0.1224	0.0334	0.04889	0.003265	0.04601	0.07954	0.06672	0.04954
166063	chr9	133647906	C	T	2	200	1	0	1	0	SNV	DBH	EntrezGene	HGNC:2689	1621	NM_000787.4	RefSeq	Transcript	missense_variant	1094/2745	1085/1854	362/617	A/V	gCg/gTg	rs75215331,CM110497,CM1414155	MODERATE	-	1	-	protein_coding	YES	-	-	6/12	-	chr9:g.133647906C>T	NM_000787.4:c.1085C>T	NP_000778.3:p.Ala362Val	-	0.002	0.00215	0.000431	0.0002603	0	0	0.005322	0.003522	0.001305	3.267e-05
166064	chr9	133652975	A	G	90	200	26	12	24	8	SNV	DBH	EntrezGene	HGNC:2689	1621	NM_000787.4	RefSeq	Transcript	synonymous_variant	1419/2745	1410/1854	470/617	T	acA/acG	rs77905,COSV67548755	LOW	-	1	-	protein_coding	YES	-	-	9/12	-	chr9:g.133652975A>G	NM_000787.4:c.1410A>G	NP_000778.3:p.Thr470=	-	0.5199	0.5662	0.5823	0.6953	0.4727	0.918	0.4885	0.5003	0.5339	0.5364
166065	chr9	133656524	G	C	1	200	1	0	0	0	SNV	DBH	EntrezGene	HGNC:2689	1621	NM_000787.4	RefSeq	Transcript	missense_variant,splice_region_variant	1445/2745	1436/1854	479/617	G/A	gGg/gCg	COSV67548769	MODERATE	-	1	-	protein_coding	YES	-	-	10/12	-	chr9:g.133656524G>C	NM_000787.4:c.1436G>C	NP_000778.3:p.Gly479Ala	-	0	0	0	0	0	0	0	0	0	0
166066	chr9	133657152	C	T	12	200	9	0	3	0	SNV	DBH	EntrezGene	HGNC:2689	1621	NM_000787.4	RefSeq	Transcript	missense_variant	1654/2745	1645/1854	549/617	R/C	Cgc/Tgc	rs6271,CM054656,COSV67548762	MODERATE	-	1	-	protein_coding	YES	-	-	11/12	-	chr9:g.133657152C>T	NM_000787.4:c.1645C>T	NP_000778.3:p.Arg549Cys	-	0.0606	0.04606	0.01132	0.03455	0.06023	5.437e-05	0.06417	0.0669	0.05329	0.008852
166067	chr9	133658327	C	T	6	200	2	0	4	0	SNV	DBH	EntrezGene	HGNC:2689	1621	NM_000787.4	RefSeq	Transcript	synonymous_variant	1743/2745	1734/1854	578/617	N	aaC/aaT	rs45446891	LOW	-	1	-	protein_coding	YES	-	-	12/12	-	chr9:g.133658327C>T	NM_000787.4:c.1734C>T	NP_000778.3:p.Asn578=	-	0.0119	0.01567	0.002525	0.004872	0.04458	0	0.0176	0.02025	0.01848	0.01611
166068	chr9	133663914	T	G	1	200	0	0	1	0	SNV	DBH	EntrezGene	HGNC:2689	1621	NM_000787.4	RefSeq	Transcript	downstream_gene_variant	-	-	-	-	-	rs1217651279	MODIFIER	4585	1	-	protein_coding	YES	-	-	-	-	chr9:g.133663914T>G	-	-	-	0	7.955e-06	0	0	0	0	0	1.758e-05	0	0
169484	chrX	114727001	A	G	166	200	3	41	5	38	SNV	HTR2C	EntrezGene	HGNC:5295	3358	NM_001256760.2	RefSeq	Transcript	intron_variant	-	-	-	-	-	rs2248440	MODIFIER	-	1	-	protein_coding	YES	-	-	-	4/6	chrX:g.114727001A>G	NM_001256760.2:c.35+30A>G	-	-	0.8473	0.1464	0.3815	0.06123	0.2165	0.008464	0.1138	0.1536	0.164	0.1101
169485	chrX	114731270	GT	G	2	200	0	1	0	0	deletion	HTR2C	EntrezGene	HGNC:5295	3358	NM_001256760.2	RefSeq	Transcript	intron_variant	-	-	-	-	-	rs371148134	MODIFIER	-	1	-	protein_coding	YES	-	-	-	4/6	chrX:g.114731281del	NM_001256760.2:c.36-13del	-	10	0	0.01	0.004565	0.007244	0.01554	0.003285	0.001942	0.009982	0.0148	0.04421
169486	chrX	114731326	C	G	167	200	3	41	4	39	SNV	HTR2C	EntrezGene	HGNC:5295	3358	NM_001256760.2	RefSeq	Transcript	missense_variant	887/4842	68/1377	23/458	S/C	tCt/tGt	rs6318,CM981007	MODERATE	-	1	-	protein_coding	YES	-	-	5/7	-	chrX:g.114731326C>G	NM_001256760.2:c.68C>G	NP_001243689.1:p.Ser23Cys	-	0.846	0.1433	0.3672	0.06472	0.2178	0.009398	0.1177	0.1614	0.1606	0.1076
169487	chrX	114731522	C	A	1	200	0	0	1	0	SNV	HTR2C	EntrezGene	HGNC:5295	3358	NM_001256760.2	RefSeq	Transcript	synonymous_variant	1083/4842	264/1377	88/458	T	acC/acA	rs943305032	LOW	-	1	-	protein_coding	YES	-	-	5/7	-	chrX:g.114731522C>A	NM_001256760.2:c.264C>A	NP_001243689.1:p.Thr88=	-	0	5.459e-06	0	0	0	0	0	1.224e-05	0	0
[truncated: 111 more columns]

## Sheet: Table S4.
Table S5. List of rare variants with a frequency threshold of 0.009% (9e-05).
ID	CHROM	POS	REF	ALT	AC	AN	cases_HET	cases_HOM_ALT	controls_HET	controls_HOM_ALT	VARIANT_CLASS	SYMBOL	SYMBOL_SOURCE	HGNC_ID	Gene	Feature	SOURCE	Feature_type	Consequence	cDNA_position	CDS_position	Protein_position	Amino_acids	Codons	Existing_variation	IMPACT	DISTANCE	STRAND	FLAGS	BIOTYPE	CANONICAL	CCDS	REFSEQ_MATCH	EXON	INTRON	HGVSg	HGVSc	HGVSp	HGVS_OFFSET	EUR_AF	gnomAD_AF	gnomAD_AFR_AF	gnomAD_AMR_AF	gnomAD_ASJ_AF	gnomAD_EAS_AF	gnomAD_FIN_AF	gnomAD_NFE_AF	gnomAD_OTH_AF	gnomAD_SAS_AF
1828	chr1	11794399	C	CAAA	1	200	1	0	0	0	insertion	MTHFR	EntrezGene	HGNC:7436	4524	NM_005957.5	RefSeq	Transcript	inframe_insertion	1395-1396/7018	1305-1306/1971	435-436/656	-/F	-/TTT	-	MODERATE	-	-1	-	protein_coding	-	-	-	8/12	-	chr1:g.11794399_11794400insAAA	NM_005957.5:c.1305_1306insTTT	NP_005948.3:p.Phe435dup	-	0	0	0	0	0	0	0	0	0	0
5367	chr1	43792128	G	A	1	200	0	0	1	0	SNV	ST3GAL3	EntrezGene	HGNC:10866	6487	NM_006279.5	RefSeq	Transcript	missense_variant	333/2254	145/1128	49/375	A/T	Gct/Act	rs756909492	MODERATE	-	1	-	protein_coding	-	-	-	3/12	-	chr1:g.43792128G>A	NM_006279.5:c.145G>A	NP_006270.1:p.Ala49Thr	-	0	2.386e-05	0	0	0	5.437e-05	0	4.396e-05	0	0
15573	chr1	236808713	A	C	1	200	0	0	1	0	SNV	MTR	EntrezGene	HGNC:7468	4548	NM_000254.2	RefSeq	Transcript	missense_variant	772/10558	349/3798	117/1265	M/L	Atg/Ctg	rs143180799	MODERATE	-	1	-	protein_coding	-	-	-	4/33	-	chr1:g.236808713A>C	NM_000254.2:c.349A>C	NP_000245.2:p.Met117Leu	-	0	1.193e-05	6.152e-05	0	0	0	0	1.759e-05	0	0
21452	chr10	111078090	G	C	1	200	1	0	0	0	SNV	ADRA2A	EntrezGene	HGNC:281	150	NM_000681.4	RefSeq	Transcript	missense_variant	1062/3879	94/1398	32/465	E/Q	Gag/Cag	rs753177273,COSV54528494	MODERATE	-	1	-	protein_coding	YES	-	-	1/1	-	chr10:g.111078090G>C	NM_000681.4:c.94G>C	NP_000672.3:p.Glu32Gln	-	0	1.743e-05	0	0	0	0	0	4.096e-05	0	0
21453	chr10	111078097	C	A	1	200	1	0	0	0	SNV	ADRA2A	EntrezGene	HGNC:281	150	NM_000681.4	RefSeq	Transcript	missense_variant	1069/3879	101/1398	34/465	P/Q	cCg/cAg	-	MODERATE	-	1	-	protein_coding	YES	-	-	1/1	-	chr10:g.111078097C>A	NM_000681.4:c.101C>A	NP_000672.3:p.Pro34Gln	-	0	0	0	0	0	0	0	0	0	0
23176	chr11	639533	T	G	1	200	0	0	1	0	SNV	DRD4	EntrezGene	HGNC:3025	1815	NM_000797.4	RefSeq	Transcript	missense_variant	422/1399	386/1260	129/419	I/S	aTc/aGc	rs751467198	MODERATE	-	1	-	protein_coding	YES	-	-	2/4	-	chr11:g.639533T>G	NM_000797.4:c.386T>G	NP_000788.2:p.Ile129Ser	-	0	4.11e-05	0	0	0	0	0	8.192e-05	0	3.463e-05
23183	chr11	640017	CCCCTGCGGCCCCGACTGTGCGCCCCCCGCGCCCGGCCTTCCCCGGGGT	C	1	192	1	0	0	0	deletion	DRD4	EntrezGene	HGNC:3025	1815	NM_000797.4	RefSeq	Transcript	inframe_deletion	805-852/1399	769-816/1260	257-272/419	PCGPDCAPPAPGLPRG/-	CCCTGCGGCCCCGACTGTGCGCCCCCCGCGCCCGGCCTTCCCCGGGGT/-	rs1429763859	MODERATE	-	1	-	protein_coding	YES	-	-	3/4	-	chr11:g.640042_640089del	NM_000797.4:c.793_840del	NP_000788.2:p.Pro265_Pro280del	24	0	0	0	0	0	0	0	0	0	0
23189	chr11	640147	G	C	1	200	0	0	1	0	SNV	DRD4	EntrezGene	HGNC:3025	1815	NM_000797.4	RefSeq	Transcript	missense_variant	934/1399	898/1260	300/419	G/R	Ggc/Cgc	rs754900549	MODERATE	-	1	-	protein_coding	YES	-	-	3/4	-	chr11:g.640147G>C	NM_000797.4:c.898G>C	NP_000788.2:p.Gly300Arg	-	0	0	0	0	0	0	0	0	0	0
39208	chr12	89352015	G	A	1	200	0	0	1	0	SNV	DUSP6	EntrezGene	HGNC:3072	1848	NM_001946.4	RefSeq	Transcript	missense_variant	487/3627	25/1146	9/381	P/S	Ccc/Tcc	rs1027986241,COSV54378284	MODERATE	-	-1	-	protein_coding	-	-	-	1/3	-	chr12:g.89352015G>A	NM_001946.4:c.25C>T	NP_001937.2:p.Pro9Ser	-	0	1.222e-05	0	2.9e-05	0	0	0	1.83e-05	0	0
49912	chr14	102016033	G	A	1	200	1	0	0	0	SNV	DYNC1H1	EntrezGene	HGNC:2961	1778	NM_001376.5	RefSeq	Transcript	missense_variant	7539/19940	7420/13941	2474/4646	A/T	Gcc/Acc	rs766837403,COSV64136626	MODERATE	-	1	-	protein_coding	YES	-	-	36/78	-	chr14:g.102016033G>A	NM_001376.5:c.7420G>A	NP_001367.2:p.Ala2474Thr	-	0	1.999e-05	0	5.792e-05	0	0	0	1.764e-05	0	3.275e-05
50013	chr14	102929507	G	A	1	200	0	0	1	0	SNV	AMN	EntrezGene	HGNC:14604	81693	NM_030943.3	RefSeq	Transcript	missense_variant	764/1557	731/1362	244/453	R/Q	cGg/cAg	-	MODERATE	-	1	-	protein_coding	-	-	-	7/12	-	chr14:g.102929507G>A	NM_030943.3:c.731G>A	NP_112205.2:p.Arg244Gln	-	0	0	0	0	0	0	0	0	0	0
51008	chr15	23647268	T	C	1	200	0	0	1	0	SNV	MAGEL2	EntrezGene	HGNC:6814	54551	NM_019066.5	RefSeq	Transcript	missense_variant	600/4319	475/3750	159/1249	M/V	Atg/Gtg	rs899128423	MODERATE	-	-1	-	protein_coding	YES	-	-	1/1	-	chr15:g.23647268T>C	NM_019066.5:c.475A>G	NP_061939.3:p.Met159Val	-	0	2.896e-05	0.0001366	8.243e-05	0.0001251	0	0	0	0	0
52482	chr15	43527328	A	C	1	200	1	0	0	0	SNV	MAP1A	EntrezGene	HGNC:6835	4130	NM_002373.6	RefSeq	Transcript	missense_variant	6322/10266	5855/8412	1952/2803	E/A	gAg/gCg	-	MODERATE	-	1	-	protein_coding	YES	-	-	4/6	-	chr15:g.43527328A>C	NM_002373.6:c.5855A>C	NP_002364.5:p.Glu1952Ala	-	0	0	0	0	0	0	0	0	0	0
52709	chr15	47771337	G	A	1	200	1	0	0	0	SNV	SEMA6D	EntrezGene	HGNC:16770	80031	NM_153618.2	RefSeq	Transcript	missense_variant	3610/6494	2774/3222	925/1073	R/Q	cGg/cAg	rs766660850	MODERATE	-	1	-	protein_coding	-	-	-	19/19	-	chr15:g.47771337G>A	NM_153618.2:c.2774G>A	NP_705871.1:p.Arg925Gln	-	0	1.995e-05	0	0	0	5.44e-05	0	2.653e-05	0	3.268e-05
52710	chr15	47771766	T	C	1	200	1	0	0	0	SNV	SEMA6D	EntrezGene	HGNC:16770	80031	NM_153618.2	RefSeq	Transcript	missense_variant	4039/6494	3203/3222	1068/1073	L/P	cTg/cCg	rs540588380	MODERATE	-	1	-	protein_coding	-	-	-	19/19	-	chr15:g.47771766T>C	NM_153618.2:c.3203T>C	NP_705871.1:p.Leu1068Pro	-	0	1.209e-05	0.0001903	0	0	0	0	0	0	0
60972	chr16	53704191	C	T	1	200	0	0	1	0	SNV	FTO	EntrezGene	HGNC:24678	79068	NM_001080432.3	RefSeq	Transcript	missense_variant	36/11573	7/1518	3/505	R/C	Cgc/Tgc	rs765157936	MODERATE	-	1	-	protein_coding	-	-	-	1/9	-	chr16:g.53704191C>T	NM_001080432.3:c.7C>T	NP_001073901.1:p.Arg3Cys	-	0	1.293e-05	0	4.04e-05	0	0	0	0	0	4.389e-05
60974	chr16	53826140	G	A	1	200	1	0	0	0	SNV	FTO	EntrezGene	HGNC:24678	79068	NM_001080432.3	RefSeq	Transcript	missense_variant	429/11573	400/1518	134/505	A/T	Gct/Act	rs79206939	MODERATE	-	1	-	protein_coding	-	-	-	3/9	-	chr16:g.53826140G>A	NM_001080432.3:c.400G>A	NP_001073901.1:p.Ala134Thr	-	0	0.002116	0.000123	2.892e-05	9.927e-05	0.02768	0	6.157e-05	0.0006517	0.0002613
60977	chr16	53826359	A	G	1	200	1	0	0	0	SNV	FTO	EntrezGene	HGNC:24678	79068	NM_001080432.3	RefSeq	Transcript	missense_variant	648/11573	619/1518	207/505	M/V	Atg/Gtg	rs138348216	MODERATE	-	1	-	protein_coding	-	-	-	3/9	-	chr16:g.53826359A>G	NM_001080432.3:c.619A>G	NP_001073901.1:p.Met207Val	-	0	1.193e-05	6.152e-05	0	0	0	0	8.799e-06	0.000163	0
64219	chr16	89280274	C	A	1	200	0	0	1	0	SNV	ANKRD11	EntrezGene	HGNC:21316	29123	NM_013275.6	RefSeq	Transcript	missense_variant	6729/9301	6268/7992	2090/2663	A/S	Gct/Tct	rs762396809	MODERATE	-	-1	-	protein_coding	-	-	-	9/13	-	chr16:g.89280274C>A	NM_013275.6:c.6268G>T	NP_037407.4:p.Ala2090Ser	-	0	8.607e-06	0	0	0	0	0	1.954e-05	0	0
64222	chr16	89280764	C	CG	1	200	1	0	0	0	insertion	ANKRD11	EntrezGene	HGNC:21316	29123	NM_013275.6	RefSeq	Transcript	frameshift_variant	6238-6239/9301	5777-5778/7992	1926/2663	P/PX	ccg/ccCg	-	HIGH	-	-1	-	protein_coding	-	-	-	9/13	-	chr16:g.89280770dup	NM_013275.6:c.5777dup	NP_037407.4:p.Glu1927GlyfsTer23	-	0	0	0	0	0	0	0	0	0	0
67227	chr17	17792954	G	T	1	200	0	0	1	0	SNV	RAI1	EntrezGene	HGNC:9834	10743	NM_030665.4	RefSeq	Transcript	missense_variant	490/7677	6/5721	2/1906	Q/H	caG/caT	-	MODERATE	-	1	-	protein_coding	-	-	-	3/6	-	chr17:g.17792954G>T	NM_030665.4:c.6G>T	NP_109590.3:p.Gln2His	-	0	0	0	0	0	0	0	0	0	0
67240	chr17	17795617	C	T	1	200	1	0	0	0	SNV	RAI1	EntrezGene	HGNC:9834	10743	NM_030665.4	RefSeq	Transcript	missense_variant	3153/7677	2669/5721	890/1906	P/L	cCg/cTg	rs745320469	MODERATE	-	1	-	protein_coding	-	-	-	3/6	-	chr17:g.17795617C>T	NM_030665.4:c.2669C>T	NP_109590.3:p.Pro890Leu	-	0	8.832e-05	6.237e-05	0	0	0.0008719	4.711e-05	1.78e-05	0	6.542e-05
67243	chr17	17796427	G	A	1	200	0	0	1	0	SNV	RAI1	EntrezGene	HGNC:9834	10743	NM_030665.4	RefSeq	Transcript	missense_variant	3963/7677	3479/5721	1160/1906	R/Q	cGg/cAg	rs764373875	MODERATE	-	1	-	protein_coding	-	-	-	3/6	-	chr17:g.17796427G>A	NM_030665.4:c.3479G>A	NP_109590.3:p.Arg1160Gln	-	0	4.4e-05	0	0.0001735	0	0	0	4.439e-05	0	0
67245	chr17	17797077	G	A	1	200	1	0	0	0	SNV	RAI1	EntrezGene	HGNC:9834	10743	NM_030665.4	RefSeq	Transcript	missense_variant	4613/7677	4129/5721	1377/1906	G/R	Ggg/Agg	rs767828696,COSV55389468	MODERATE	-	1	-	protein_coding	-	-	-	3/6	-	chr17:g.17797077G>A	NM_030665.4:c.4129G>A	NP_109590.3:p.Gly1377Arg	-	0	3.98e-06	0	0	0	0	0	8.802e-06	0	0
73103	chr17	78091580	C	T	1	200	1	0	0	0	SNV	TNRC6C	EntrezGene	HGNC:29318	57690	NM_018996.3	RefSeq	Transcript	missense_variant	4543/9663	3943/5073	1315/1690	P/S	Ccc/Tcc	rs1302015314	MODERATE	-	1	-	protein_coding	-	-	-	15/21	-	chr17:g.78091580C>T	NM_018996.3:c.3943C>T	NP_061869.2:p.Pro1315Ser	-	0	0	0	0	0	0	0	0	0	0
84030	chr19	30548323	AGAG	A	1	200	1	0	0	0	deletion	ZNF536	EntrezGene	HGNC:29025	9745	NM_014717.3	RefSeq	Transcript	inframe_deletion	2880-2882/4973	2705-2707/3903	902-903/1300	RA/T	aGAGct/act	-	MODERATE	-	1	-	protein_coding	-	-	-	4/5	-	chr19:g.30548324_30548326del	NM_014717.3:c.2705_2707del	NP_055532.1:p.Arg902_Ala903delinsThr	-	0	0	0	0	0	0	0	0	0	0
84035	chr19	30549475	A	C	1	200	1	0	0	0	SNV	ZNF536	EntrezGene	HGNC:29025	9745	NM_014717.3	RefSeq	Transcript	missense_variant	4031/4973	3856/3903	1286/1300	T/P	Aca/Cca	rs1257346923	MODERATE	-	1	-	protein_coding	-	-	-	4/5	-	chr19:g.30549475A>C	NM_014717.3:c.3856A>C	NP_055532.1:p.Thr1286Pro	-	0	0	0	0	0	0	0	0	0	0
93906	chr2	54599190	C	G	1	200	1	0	0	0	SNV	SPTBN1	EntrezGene	HGNC:11275	6711	NM_003128.3	RefSeq	Transcript	missense_variant	486/10211	247/7095	83/2364	R/G	Cga/Gga	rs915376910,COSV61693274	MODERATE	-	1	-	protein_coding	-	-	-	3/36	-	chr2:g.54599190C>G	NM_003128.3:c.247C>G	NP_003119.2:p.Arg83Gly	-	0	0	0	0	0	0	0	0	0	0
97267	chr2	144398981	T	C	1	200	0	0	1	0	SNV	ZEB2	EntrezGene	HGNC:14881	9839	NM_014795.4	RefSeq	Transcript	missense_variant	2456/9265	2206/3645	736/1214	M/V	Atg/Gtg	rs139191491	MODERATE	-	-1	-	protein_coding	-	-	-	8/10	-	chr2:g.144398981T>C	NM_014795.4:c.2206A>G	NP_055610.1:p.Met736Val	-	0	0.0002228	0.001968	0.0004626	0	0	0	4.4e-05	0.0004891	0
97863	chr2	165307860	G	A	1	200	1	0	0	0	SNV	SCN2A	EntrezGene	HGNC:10588	6326	NM_021007.3	RefSeq	Transcript	missense_variant	531/8630	399/6018	133/2005	M/I	atG/atA	COSV51836794	MODERATE	-	1	-	protein_coding	-	-	-	4/27	-	chr2:g.165307860G>A	NM_021007.3:c.399G>A	NP_066287.2:p.Met133Ile	-	0	0	0	0	0	0	0	0	0	0
101832	chr2	232749026	C	A	1	200	0	0	1	0	SNV	GIGYF2	EntrezGene	HGNC:11960	26058	NM_001103146.2	RefSeq	Transcript	missense_variant	382/7788	211/3900	71/1299	L/I	Ctc/Atc	rs1393850354	MODERATE	-	1	-	protein_coding	-	-	-	5/29	-	chr2:g.232749026C>A	NM_001103146.2:c.211C>A	NP_001096616.1:p.Leu71Ile	-	0	1.193e-05	0	0	0	0	0	2.638e-05	0	0
109064	chr21	45515806	G	A	1	200	1	0	0	0	SNV	SLC19A1	EntrezGene	HGNC:10937	6573	NM_194255.4	RefSeq	Transcript	missense_variant	1750/4991	1628/1776	543/591	P/L	cCt/cTt	rs1389361371	MODERATE	-	-1	-	protein_coding	-	-	-	6/6	-	chr21:g.45515806G>A	NM_194255.4:c.1628C>T	NP_919231.1:p.Pro543Leu	-	0	8.045e-06	0	0	0	0	0	1.786e-05	0	0
109066	chr21	45515848	G	A	1	200	0	0	1	0	SNV	SLC19A1	EntrezGene	HGNC:10937	6573	NM_194255.4	RefSeq	Transcript	missense_variant	1708/4991	1586/1776	529/591	P/L	cCg/cTg	rs145226289	MODERATE	-	-1	-	protein_coding	-	-	-	6/6	-	chr21:g.45515848G>A	NM_194255.4:c.1586C>T	NP_919231.1:p.Pro529Leu	-	0	2.169e-05	0	0	0	0.0001682	0	1.938e-05	0	0
117702	chr3	59752281	C	G	1	200	0	0	1	0	SNV	FHIT	EntrezGene	HGNC:3701	2272	NM_002012.4	RefSeq	Transcript	missense_variant	753/3116	389/444	130/147	R/T	aGa/aCa	rs763131516	MODERATE	-	-1	-	protein_coding	-	-	-	9/10	-	chr3:g.59752281C>G	NM_002012.4:c.389G>C	NP_002003.1:p.Arg130Thr	-	0	1.597e-05	0	0	0	0	0	3.533e-05	0	0
124690	chr4	30721475	G	T	1	200	1	0	0	0	SNV	PCDH7	EntrezGene	HGNC:8659	5099	NM_001173523.2	RefSeq	Transcript	missense_variant	1107/8773	53/3768	18/1255	C/F	tGc/tTc	rs757643187	MODERATE	-	1	-	protein_coding	-	-	-	1/3	-	chr4:g.30721475G>T	NM_001173523.2:c.53G>T	NP_001166994.1:p.Cys18Phe	-	0	4.852e-06	0	0	0	0	0	1.068e-05	0	0
130418	chr5	36676947	C	T	1	200	0	0	1	0	SNV	SLC1A3	EntrezGene	HGNC:10941	6507	NM_004172.5	RefSeq	Transcript	missense_variant	848/3919	623/1629	208/542	T/M	aCg/aTg	rs778074144,COSV54318663	MODERATE	-	1	-	protein_coding	-	-	-	6/10	-	chr5:g.36676947C>T	NM_004172.5:c.623C>T	NP_004163.3:p.Thr208Met	-	0	3.985e-05	6.154e-05	0	0	0	0	7.939e-05	0	0
132463	chr5	108224144	T	C	1	200	1	0	0	0	SNV	FBXL17	EntrezGene	HGNC:13615	64839	NM_001163315.3	RefSeq	Transcript	missense_variant	1998/5198	1591/2106	531/701	K/E	Aaa/Gaa	rs141165823	MODERATE	-	-1	-	protein_coding	-	-	-	5/9	-	chr5:g.108224144T>C	NM_001163315.3:c.1591A>G	NP_001156787.2:p.Lys531Glu	-	0	5.604e-05	6.166e-05	2.934e-05	0.0004972	0	0	6.189e-05	0	0
132464	chr5	108380944	C	A	1	194	1	0	0	0	SNV	FBXL17	EntrezGene	HGNC:13615	64839	NM_001163315.3	RefSeq	Transcript	missense_variant	1155/5198	748/2106	250/701	A/S	Gcc/Tcc	-	MODERATE	-	-1	-	protein_coding	-	-	-	1/9	-	chr5:g.108380944C>A	NM_001163315.3:c.748G>T	NP_001156787.2:p.Ala250Ser	-	0	0	0	0	0	0	0	0	0	0
132465	chr5	108380956	C	A	1	192	1	0	0	0	SNV	FBXL17	EntrezGene	HGNC:13615	64839	NM_001163315.3	RefSeq	Transcript	missense_variant	1143/5198	736/2106	246/701	G/C	Ggc/Tgc	-	MODERATE	-	-1	-	protein_coding	-	-	-	1/9	-	chr5:g.108380956C>A	NM_001163315.3:c.736G>T	NP_001156787.2:p.Gly246Cys	-	0	0	0	0	0	0	0	0	0	0
132466	chr5	108381011	A	ACCG	3	188	1	1	0	0	insertion	FBXL17	EntrezGene	HGNC:13615	64839	NM_001163315.3	RefSeq	Transcript	inframe_insertion	1087-1088/5198	680-681/2106	227/701	G/GG	ggt/ggCGGt	rs906102490	MODERATE	-	-1	-	protein_coding	-	-	-	1/9	-	chr5:g.108381031_108381033dup	NM_001163315.3:c.678_680dup	NP_001156787.2:p.Gly231dup	-	0	0	0	0	0	0	0	0	0	0
143205	chr6	77463069	G	T	1	200	0	0	1	0	SNV	HTR1B	EntrezGene	HGNC:5287	3351	NM_000863.3	RefSeq	Transcript	missense_variant	423/2568	335/1173	112/390	T/N	aCc/aAc	rs766185619	MODERATE	-	-1	-	protein_coding	YES	-	-	1/1	-	chr6:g.77463069G>T	NM_000863.3:c.335C>A	NP_000854.1:p.Thr112Asn	-	0	3.182e-05	0	0	0	0	0	7.037e-05	0	0
145926	chr6	158999732	A	C	1	200	1	0	0	0	SNV	RSPH3	EntrezGene	HGNC:21054	83861	NM_031924.6	RefSeq	Transcript	missense_variant	471/6576	245/1683	82/560	I/R	aTa/aGa	rs1217221445	MODERATE	-	-1	-	protein_coding	-	-	-	1/8	-	chr6:g.158999732A>C	NM_031924.6:c.245T>G	NP_114130.3:p.Ile82Arg	-	0	3.999e-06	0	0	0	0	0	8.851e-06	0	0
151937	chr7	106868067	A	G	1	200	1	0	0	0	SNV	PIK3CG	EntrezGene	HGNC:8978	5294	NM_002649.3	RefSeq	Transcript	missense_variant	816/7210	506/3309	169/1102	H/R	cAc/cGc	-	MODERATE	-	1	-	protein_coding	-	-	-	2/11	-	chr7:g.106868067A>G	NM_002649.3:c.506A>G	NP_002640.2:p.His169Arg	-	0	0	0	0	0	0	0	0	0	0
151944	chr7	106868991	G	A	1	200	0	0	1	0	SNV	PIK3CG	EntrezGene	HGNC:8978	5294	NM_002649.3	RefSeq	Transcript	missense_variant	1740/7210	1430/3309	477/1102	R/H	cGt/cAt	rs200175951,COSV63245400	MODERATE	-	1	-	protein_coding	-	-	-	2/11	-	chr7:g.106868991G>A	NM_002649.3:c.1430G>A	NP_002640.2:p.Arg477His	-	0	3.582e-05	0	2.892e-05	0.0001985	0	0	5.28e-05	0	0
152326	chr7	122379387	A	G	1	200	0	0	1	0	SNV	CADPS2	EntrezGene	HGNC:16018	93664	NM_017954.11	RefSeq	Transcript	missense_variant	3491/5768	3368/3891	1123/1296	I/T	aTt/aCt	rs772783533	MODERATE	-	-1	-	protein_coding	YES	-	-	25/30	-	chr7:g.122379387A>G	NM_017954.11:c.3368T>C	NP_060424.9:p.Ile1123Thr	-	0	1.236e-05	0	0	0	0	0	1.82e-05	0.0001701	0
152336	chr7	122621704	G	T	1	198	1	0	0	0	SNV	CADPS2	EntrezGene	HGNC:16018	93664	NM_017954.11	RefSeq	Transcript	missense_variant	1004/5768	881/3891	294/1296	P/H	cCc/cAc	-	MODERATE	-	-1	-	protein_coding	YES	-	-	5/30	-	chr7:g.122621704G>T	NM_017954.11:c.881C>A	NP_060424.9:p.Pro294His	-	0	0	0	0	0	0	0	0	0	0
152339	chr7	122886007	G	T	1	200	0	0	1	0	SNV	CADPS2	EntrezGene	HGNC:16018	93664	NM_017954.11	RefSeq	Transcript	missense_variant	454/5768	331/3891	111/1296	Q/K	Cag/Aag	rs767274175	MODERATE	-	-1	-	protein_coding	YES	-	-	1/30	-	chr7:g.122886007G>T	NM_017954.11:c.331C>A	NP_060424.9:p.Gln111Lys	-	0	1.29e-05	0	0	0	0	0	2.887e-05	0	0
166065	chr9	133656524	G	C	1	200	1	0	0	0	SNV	DBH	EntrezGene	HGNC:2689	1621	NM_000787.4	RefSeq	Transcript	missense_variant,splice_region_variant	1445/2745	1436/1854	479/617	G/A	gGg/gCg	COSV67548769	MODERATE	-	1	-	protein_coding	YES	-	-	10/12	-	chr9:g.133656524G>C	NM_000787.4:c.1436G>C	NP_000778.3:p.Gly479Ala	-	0	0	0	0	0	0	0	0	0	0
*samples identified as outliers in the cohort consistency analysis and omitted from the statistical analyzes
SYMBOL	cases_with_QV_for_gene	cases_without_QV_for_gene	controls_with_QV_for_gene	controls_without_QV_for_gene	Fisher_exact_p_value	p_value_adjusted
ADRA2A	2	47	0	46	0.263382	1
AMN	0	49	1	45	1	1
ANKRD11	1	48	1	45	0.768197	1
CADPS2	1	48	2	44	0.89033	1
DBH	1	48	0	46	0.515789	1
DRD4	1	48	2	44	0.89033	1
DUSP6	0	49	1	45	1	1
DYNC1H1	1	48	0	46	0.515789	1
FBXL17	5	44	0	46	0.0329111	0.987332
FHIT	0	49	1	45	1	1
FTO	2	47	1	45	0.523932	1
GIGYF2	0	49	1	45	1	1
HTR1B	0	49	1	45	1	1
MAGEL2	0	49	1	45	1	1
MAP1A	1	48	0	46	0.515789	1
MTHFR	1	48	0	46	0.515789	1
MTR	0	49	1	45	1	1
PCDH7	1	48	0	46	0.515789	1
PIK3CG	1	48	1	45	0.768197	1
RAI1	2	47	2	44	0.715096	1
RSPH3	1	48	0	46	0.515789	1
SCN2A	1	48	0	46	0.515789	1
SEMA6D	2	47	0	46	0.263382	1
SLC19A1	1	48	1	45	0.768197	1
SLC1A3	0	49	1	45	1	1
SPTBN1	1	48	0	46	0.515789	1
ST3GAL3	0	49	1	45	1	1
TNRC6C	1	48	0	46	0.515789	1
ZEB2	0	49	1	45	1	1
ZNF536	2	47	0	46	0.263382	1
[truncated: 115 more columns]

## Sheet: Table S5.
Table S6. List of very rare variants with a frequency threshold of 0.0009% (9e-06).
ID	CHROM	POS	REF	ALT	AC	AN	cases_HET	cases_HOM_ALT	controls_HET	controls_HOM_ALT	Location	REF_ALLELE	Allele	VARIANT_CLASS	SYMBOL	SYMBOL_SOURCE	HGNC_ID	Gene	Feature	SOURCE	Feature_type	Consequence	cDNA_position	CDS_position	Protein_position	Amino_acids	Codons	Existing_variation	IMPACT	DISTANCE	STRAND	FLAGS	BIOTYPE	CANONICAL	CCDS	REFSEQ_MATCH	EXON	INTRON	HGVSg	HGVSc	HGVSp	HGVS_OFFSET	EUR_AF	gnomAD_AF	gnomAD_AFR_AF	gnomAD_AMR_AF	gnomAD_ASJ_AF	gnomAD_EAS_AF	gnomAD_FIN_AF
1828	chr1	11794399	C	CAAA	1	200	1	0	0	0	chr1:11794399-11794400	-	AAA	insertion	MTHFR	EntrezGene	HGNC:7436	4524	NM_005957.5	RefSeq	Transcript	inframe_insertion	1395-1396/7018	1305-1306/1971	435-436/656	-/F	-/TTT	-	MODERATE	-	-1	-	protein_coding	-	-	-	8/12	-	chr1:g.11794399_11794400insAAA	NM_005957.5:c.1305_1306insTTT	NP_005948.3:p.Phe435dup	-	0	0	0	0	0	0	0
21453	chr10	111078097	C	A	1	200	1	0	0	0	chr10:111078097	C	A	SNV	ADRA2A	EntrezGene	HGNC:281	150	NM_000681.4	RefSeq	Transcript	missense_variant	1069/3879	101/1398	34/465	P/Q	cCg/cAg	-	MODERATE	-	1	-	protein_coding	YES	-	-	1/1	-	chr10:g.111078097C>A	NM_000681.4:c.101C>A	NP_000672.3:p.Pro34Gln	-	0	0	0	0	0	0	0
23183	chr11	640017	CCCCTGCGGCCCCGACTGTGCGCCCCCCGCGCCCGGCCTTCCCCGGGGT	C	1	192	1	0	0	0	chr11:640018-640065	CCCTGCGGCCCCGACTGTGCGCCCCCCGCGCCCGGCCTTCCCCGGGGT	-	deletion	DRD4	EntrezGene	HGNC:3025	1815	NM_000797.4	RefSeq	Transcript	inframe_deletion	805-852/1399	769-816/1260	257-272/419	PCGPDCAPPAPGLPRG/-	CCCTGCGGCCCCGACTGTGCGCCCCCCGCGCCCGGCCTTCCCCGGGGT/-	rs1429763859	MODERATE	-	1	-	protein_coding	YES	-	-	3/4	-	chr11:g.640042_640089del	NM_000797.4:c.793_840del	NP_000788.2:p.Pro265_Pro280del	24	0	0	0	0	0	0	0
23189	chr11	640147	G	C	1	200	0	0	1	0	chr11:640147	G	C	SNV	DRD4	EntrezGene	HGNC:3025	1815	NM_000797.4	RefSeq	Transcript	missense_variant	934/1399	898/1260	300/419	G/R	Ggc/Cgc	rs754900549	MODERATE	-	1	-	protein_coding	YES	-	-	3/4	-	chr11:g.640147G>C	NM_000797.4:c.898G>C	NP_000788.2:p.Gly300Arg	-	0	0	0	0	0	0	0
50013	chr14	102929507	G	A	1	200	0	0	1	0	chr14:102929507	G	A	SNV	AMN	EntrezGene	HGNC:14604	81693	NM_030943.3	RefSeq	Transcript	missense_variant	764/1557	731/1362	244/453	R/Q	cGg/cAg	-	MODERATE	-	1	-	protein_coding	-	-	-	7/12	-	chr14:g.102929507G>A	NM_030943.3:c.731G>A	NP_112205.2:p.Arg244Gln	-	0	0	0	0	0	0	0
51008	chr15	23647268	T	C	1	200	0	0	1	0	chr15:23647268	T	C	SNV	MAGEL2	EntrezGene	HGNC:6814	54551	NM_019066.5	RefSeq	Transcript	missense_variant	600/4319	475/3750	159/1249	M/V	Atg/Gtg	rs899128423	MODERATE	-	-1	-	protein_coding	YES	-	-	1/1	-	chr15:g.23647268T>C	NM_019066.5:c.475A>G	NP_061939.3:p.Met159Val	-	0	2.896e-05	0.0001366	8.243e-05	0.0001251	0	0
52482	chr15	43527328	A	C	1	200	1	0	0	0	chr15:43527328	A	C	SNV	MAP1A	EntrezGene	HGNC:6835	4130	NM_002373.6	RefSeq	Transcript	missense_variant	6322/10266	5855/8412	1952/2803	E/A	gAg/gCg	-	MODERATE	-	1	-	protein_coding	YES	-	-	4/6	-	chr15:g.43527328A>C	NM_002373.6:c.5855A>C	NP_002364.5:p.Glu1952Ala	-	0	0	0	0	0	0	0
52710	chr15	47771766	T	C	1	200	1	0	0	0	chr15:47771766	T	C	SNV	SEMA6D	EntrezGene	HGNC:16770	80031	NM_153618.2	RefSeq	Transcript	missense_variant	4039/6494	3203/3222	1068/1073	L/P	cTg/cCg	rs540588380	MODERATE	-	1	-	protein_coding	-	-	-	19/19	-	chr15:g.47771766T>C	NM_153618.2:c.3203T>C	NP_705871.1:p.Leu1068Pro	-	0	1.209e-05	0.0001903	0	0	0	0
60972	chr16	53704191	C	T	1	200	0	0	1	0	chr16:53704191	C	T	SNV	FTO	EntrezGene	HGNC:24678	79068	NM_001080432.3	RefSeq	Transcript	missense_variant	36/11573	7/1518	3/505	R/C	Cgc/Tgc	rs765157936	MODERATE	-	1	-	protein_coding	-	-	-	1/9	-	chr16:g.53704191C>T	NM_001080432.3:c.7C>T	NP_001073901.1:p.Arg3Cys	-	0	1.293e-05	0	4.04e-05	0	0	0
60977	chr16	53826359	A	G	1	200	1	0	0	0	chr16:53826359	A	G	SNV	FTO	EntrezGene	HGNC:24678	79068	NM_001080432.3	RefSeq	Transcript	missense_variant	648/11573	619/1518	207/505	M/V	Atg/Gtg	rs138348216	MODERATE	-	1	-	protein_coding	-	-	-	3/9	-	chr16:g.53826359A>G	NM_001080432.3:c.619A>G	NP_001073901.1:p.Met207Val	-	0	1.193e-05	6.152e-05	0	0	0	0
64222	chr16	89280764	C	CG	1	200	1	0	0	0	chr16:89280764-89280765	-	G	insertion	ANKRD11	EntrezGene	HGNC:21316	29123	NM_013275.6	RefSeq	Transcript	frameshift_variant	6238-6239/9301	5777-5778/7992	1926/2663	P/PX	ccg/ccCg	-	HIGH	-	-1	-	protein_coding	-	-	-	9/13	-	chr16:g.89280770dup	NM_013275.6:c.5777dup	NP_037407.4:p.Glu1927GlyfsTer23	-	0	0	0	0	0	0	0
67227	chr17	17792954	G	T	1	200	0	0	1	0	chr17:17792954	G	T	SNV	RAI1	EntrezGene	HGNC:9834	10743	NM_030665.4	RefSeq	Transcript	missense_variant	490/7677	6/5721	2/1906	Q/H	caG/caT	-	MODERATE	-	1	-	protein_coding	-	-	-	3/6	-	chr17:g.17792954G>T	NM_030665.4:c.6G>T	NP_109590.3:p.Gln2His	-	0	0	0	0	0	0	0
67245	chr17	17797077	G	A	1	200	1	0	0	0	chr17:17797077	G	A	SNV	RAI1	EntrezGene	HGNC:9834	10743	NM_030665.4	RefSeq	Transcript	missense_variant	4613/7677	4129/5721	1377/1906	G/R	Ggg/Agg	rs767828696,COSV55389468	MODERATE	-	1	-	protein_coding	-	-	-	3/6	-	chr17:g.17797077G>A	NM_030665.4:c.4129G>A	NP_109590.3:p.Gly1377Arg	-	0	3.98e-06	0	0	0	0	0
73103	chr17	78091580	C	T	1	200	1	0	0	0	chr17:78091580	C	T	SNV	TNRC6C	EntrezGene	HGNC:29318	57690	NM_018996.3	RefSeq	Transcript	missense_variant	4543/9663	3943/5073	1315/1690	P/S	Ccc/Tcc	rs1302015314	MODERATE	-	1	-	protein_coding	-	-	-	15/21	-	chr17:g.78091580C>T	NM_018996.3:c.3943C>T	NP_061869.2:p.Pro1315Ser	-	0	0	0	0	0	0	0
84030	chr19	30548323	AGAG	A	1	200	1	0	0	0	chr19:30548324-30548326	GAG	-	deletion	ZNF536	EntrezGene	HGNC:29025	9745	NM_014717.3	RefSeq	Transcript	inframe_deletion	2880-2882/4973	2705-2707/3903	902-903/1300	RA/T	aGAGct/act	-	MODERATE	-	1	-	protein_coding	-	-	-	4/5	-	chr19:g.30548324_30548326del	NM_014717.3:c.2705_2707del	NP_055532.1:p.Arg902_Ala903delinsThr	-	0	0	0	0	0	0	0
84035	chr19	30549475	A	C	1	200	1	0	0	0	chr19:30549475	A	C	SNV	ZNF536	EntrezGene	HGNC:29025	9745	NM_014717.3	RefSeq	Transcript	missense_variant	4031/4973	3856/3903	1286/1300	T/P	Aca/Cca	rs1257346923	MODERATE	-	1	-	protein_coding	-	-	-	4/5	-	chr19:g.30549475A>C	NM_014717.3:c.3856A>C	NP_055532.1:p.Thr1286Pro	-	0	0	0	0	0	0	0
93906	chr2	54599190	C	G	1	200	1	0	0	0	chr2:54599190	C	G	SNV	SPTBN1	EntrezGene	HGNC:11275	6711	NM_003128.3	RefSeq	Transcript	missense_variant	486/10211	247/7095	83/2364	R/G	Cga/Gga	rs915376910,COSV61693274	MODERATE	-	1	-	protein_coding	-	-	-	3/36	-	chr2:g.54599190C>G	NM_003128.3:c.247C>G	NP_003119.2:p.Arg83Gly	-	0	0	0	0	0	0	0
97863	chr2	165307860	G	A	1	200	1	0	0	0	chr2:165307860	G	A	SNV	SCN2A	EntrezGene	HGNC:10588	6326	NM_021007.3	RefSeq	Transcript	missense_variant	531/8630	399/6018	133/2005	M/I	atG/atA	COSV51836794	MODERATE	-	1	-	protein_coding	-	-	-	4/27	-	chr2:g.165307860G>A	NM_021007.3:c.399G>A	NP_066287.2:p.Met133Ile	-	0	0	0	0	0	0	0
132464	chr5	108380944	C	A	1	194	1	0	0	0	chr5:108380944	C	A	SNV	FBXL17	EntrezGene	HGNC:13615	64839	NM_001163315.3	RefSeq	Transcript	missense_variant	1155/5198	748/2106	250/701	A/S	Gcc/Tcc	-	MODERATE	-	-1	-	protein_coding	-	-	-	1/9	-	chr5:g.108380944C>A	NM_001163315.3:c.748G>T	NP_001156787.2:p.Ala250Ser	-	0	0	0	0	0	0	0
132465	chr5	108380956	C	A	1	192	1	0	0	0	chr5:108380956	C	A	SNV	FBXL17	EntrezGene	HGNC:13615	64839	NM_001163315.3	RefSeq	Transcript	missense_variant	1143/5198	736/2106	246/701	G/C	Ggc/Tgc	-	MODERATE	-	-1	-	protein_coding	-	-	-	1/9	-	chr5:g.108380956C>A	NM_001163315.3:c.736G>T	NP_001156787.2:p.Gly246Cys	-	0	0	0	0	0	0	0
132466	chr5	108381011	A	ACCG	3	188	1	1	0	0	chr5:108381011-108381012	-	CCG	insertion	FBXL17	EntrezGene	HGNC:13615	64839	NM_001163315.3	RefSeq	Transcript	inframe_insertion	1087-1088/5198	680-681/2106	227/701	G/GG	ggt/ggCGGt	rs906102490	MODERATE	-	-1	-	protein_coding	-	-	-	1/9	-	chr5:g.108381031_108381033dup	NM_001163315.3:c.678_680dup	NP_001156787.2:p.Gly231dup	-	0	0	0	0	0	0	0
145926	chr6	158999732	A	C	1	200	1	0	0	0	chr6:158999732	A	C	SNV	RSPH3	EntrezGene	HGNC:21054	83861	NM_031924.6	RefSeq	Transcript	missense_variant	471/6576	245/1683	82/560	I/R	aTa/aGa	rs1217221445	MODERATE	-	-1	-	protein_coding	-	-	-	1/8	-	chr6:g.158999732A>C	NM_031924.6:c.245T>G	NP_114130.3:p.Ile82Arg	-	0	3.999e-06	0	0	0	0	0
151937	chr7	106868067	A	G	1	200	1	0	0	0	chr7:106868067	A	G	SNV	PIK3CG	EntrezGene	HGNC:8978	5294	NM_002649.3	RefSeq	Transcript	missense_variant	816/7210	506/3309	169/1102	H/R	cAc/cGc	-	MODERATE	-	1	-	protein_coding	-	-	-	2/11	-	chr7:g.106868067A>G	NM_002649.3:c.506A>G	NP_002640.2:p.His169Arg	-	0	0	0	0	0	0	0
152336	chr7	122621704	G	T	1	198	1	0	0	0	chr7:122621704	G	T	SNV	CADPS2	EntrezGene	HGNC:16018	93664	NM_017954.11	RefSeq	Transcript	missense_variant	1004/5768	881/3891	294/1296	P/H	cCc/cAc	-	MODERATE	-	-1	-	protein_coding	YES	-	-	5/30	-	chr7:g.122621704G>T	NM_017954.11:c.881C>A	NP_060424.9:p.Pro294His	-	0	0	0	0	0	0	0
166065	chr9	133656524	G	C	1	200	1	0	0	0	chr9:133656524	G	C	SNV	DBH	EntrezGene	HGNC:2689	1621	NM_000787.4	RefSeq	Transcript	missense_variant,splice_region_variant	1445/2745	1436/1854	479/617	G/A	gGg/gCg	COSV67548769	MODERATE	-	1	-	protein_coding	YES	-	-	10/12	-	chr9:g.133656524G>C	NM_000787.4:c.1436G>C	NP_000778.3:p.Gly479Ala	-	0	0	0	0	0	0	0
*samples identified as outliers in the cohort consistency analysis and omitted from the statistical analyzes
SYMBOL	cases_with_QV_for_gene	cases_without_QV_for_gene	controls_with_QV_for_gene	controls_without_QV_for_gene	Fisher_exact_p_value	p_value_adjusted
ADRA2A	1	48	0	46	0.515789	0.7
AMN	0	49	1	45	1	1
ANKRD11	1	48	0	46	0.515789	0.7
CADPS2	1	48	0	46	0.515789	0.7
DBH	1	48	0	46	0.515789	0.7
DRD4	1	48	1	45	0.768197	0.858573
FBXL17	4	45	0	46	0.0665535	0.7
FTO	1	48	1	45	0.768197	0.858573
MAGEL2	0	49	1	45	1	1
MAP1A	1	48	0	46	0.515789	0.7
MTHFR	1	48	0	46	0.515789	0.7
PIK3CG	1	48	0	46	0.515789	0.7
RAI1	1	48	1	45	0.768197	0.858573
RSPH3	1	48	0	46	0.515789	0.7
SCN2A	1	48	0	46	0.515789	0.7
SEMA6D	1	48	0	46	0.515789	0.7
SPTBN1	1	48	0	46	0.515789	0.7
TNRC6C	1	48	0	46	0.515789	0.7
ZNF536	2	47	0	46	0.263382	0.7
[truncated: 114 more columns]

## Sheet: Table S6.
Table S1. Genotypes correlated with excessive body weight (EBW).
ADHD	R	t(N-2)	p-value	p-value (assoc. genotype)	p-value (assoc. allele)	OR (95% CI)
EBW & FTO: rs9939609	-0.021	-0.271	0.787
EBW & MC4R: rs17782313	0.044	0.570	0.569
EBW & COMT: rs4680	0.149	1.994	0.048	0.068 (AA)	0.044 (A)	1.695 (1.014-2.833)
EBW & SLC6A4 : rs6354	0.023	0.316	0.753
EBW & MTR: rs1805087	0.089	1.187	0.237
EBW & BHMT: rs3733890	-0.106	-1.443	0.151
EBW & KCHIP1: rs1541665	0.032	0.429	0.669
EBW & ADRA2A: rs553668	-0.075	-1.019	0.310
EBW & ADRA2A: rs3800544	-0.001	-0.019	0.985
EBW & SLC1A3: rs1049522	-0.058	-0.795	0.428
EBW & SLC19A1: rs1051266	-0.116	-1.580	0.116
EBW & MTHFR: rs1801133	-0.044	-0.593	0.554
EBW & MTHFR: rs1801111	-0.106	-1.448	0.149
EBW & PIK3CG: rs12667819	0.012	0.165	0.869
EBW & HTR1B: rs6296	0.064	0.876	0.382
EBW & AGO1: rs595961	0.048	0.650	0.516
EBW & DRD2: rs1124491	0.000	0.006	0.995
EBW & IPO11-HTR1A: rs10042956	-0.016	-0.211	0.833
EBW & SLC6A2: rs5569	0.075	1.016	0.311
EBW & SLC6A3: rs463379	0.012	0.167	0.868
EBW & DRD4: rs1800955	-0.048	-0.645	0.520
EBW & DBH: rs2519152	-0.034	-0.466	0.642
EBW & SNAP25: rs1051312	-0.021	-0.281	0.779
EBW & BDNF: rs6265	-0.068	-0.926	0.356
EBW & RSPH3: rs183882582	0.069	0.919	0.359
EBW & ARL14: rs1920644	0.091	1.243	0.215
non-ADHD
EBW & FTO: rs9939609	-0.005	-0.118	0.906
EBW & MC4R: rs17782313	-0.083	-1.782	0.075
EBW & COMT: rs4680	-0.044	-0.948	0.344
EBW & SLC6A4 : rs6354	-0.003	-0.074	0.941
EBW & MTR: rs1805087	-0.002	-0.035	0.972
EBW & BHMT: rs3733890	0.007	0.162	0.872
EBW & KCHIP1: rs1541665	0.076	1.651	0.099
EBW & ADRA2A: rs553668	-0.068	-1.478	0.140
EBW & ADRA2A: rs3800544	0.046	0.995	0.320
EBW & SLC1A3: rs1049522	0.023	0.496	0.620
EBW & SLC19A1: rs1051266	0.089	1.951	0.052
EBW & MTHFR: rs1801133	-0.032	-0.707	0.480
EBW & MTHFR: rs1801111	-0.020	-0.427	0.670
EBW & PIK3CG: rs12667819	0.113	2.464	0.014	0.019 (GG)	0.005 (G)	1.574 (1.142-2.170)
EBW & HTR1B: rs6296	0.009	0.205	0.837
EBW & AGO1: rs595961	-0.018	-0.401	0.689
EBW & DRD2: rs1124491	-0.005	-0.117	0.907
EBW & IPO11-HTR1A: rs10042956	-0.048	-1.054	0.293
EBW & SLC6A2: rs5569	-0.063	-1.371	0.171
EBW & SLC6A3: rs463379	0.048	1.048	0.295
EBW & DRD4: rs1800955	-0.022	-0.471	0.638
EBW & DBH: rs2519152	-0.014	-0.305	0.761
EBW & SNAP25: rs1051312	-0.028	-0.598	0.550
EBW & BDNF: rs6265	0.041	0.895	0.371
EBW & RSPH3: rs183882582	-0.025	-0.535	0.593
EBW & ARL14: rs1920644	-0.020	-0.445	0.657
